# Supplementary material for: Pain spectrum in immune checkpoint inhibitor-related adverse events: evolution, characteristics and management challenges based on bibliometrics
Source: Support Care Cancer. 2026 Feb 25;34(3):249. doi: 10.1007/s00520-026-10440-4 (PMC12935806; doi:10.1007/s00520-026-10440-4)
Supplement: Supplementary file 1 — (XLSX 266 KB) [file 520_2026_10440_MOESM1_ESM.xlsx]

## Sheet: Sheet1
Rank	Authors	Article Title	Source Title	Document Type	Affiliations	Times Cited, WoS Core	Publication Date	Publication Year	DOI	WoS Categories
1	O. Abdel-Rahman; M. Eltobgy; H. Oweira; A. Giryes; A. Tekbas; M. Decker	Immune-related musculoskeletal toxicities among cancer patients treated with immune checkpoint inhibitors: a systematic review	Immunotherapy	Review	[Abdel-Rahman, Omar] Ain Shams Univ, Fac Med, Clin Oncol Dept, Lotfy Elsayed St, Cairo 11566, Egypt. [Eltobgy, Mostafa] Ain Shams Univ, Fac Med, Cairo, Egypt. [Oweira, Hani; Giryes, Anwar] Swiss Canc Inst, Oncol Dept, Cham, Switzerland. [Oweira, Hani; Giryes, Anwar] Gastrointestinal Tumor Ctr Zurich GITZ, OncoCtr Zurich, Zurich, Switzerland. [Oweira, Hani] Hirslanden Hosp Zurich, Surg Ctr Zurich,…	26	Nov	2017	10.2217/imt-2017-0108	Immunotherapy
2	N. Abdel-Wahab; M. E. Suarez-Almazor	Frequency and distribution of various rheumatic disorders associated with checkpoint inhibitor therapy	Rheumatology	Article	[Abdel-Wahab, Noha; Suarez-Almazor, Maria E.] Univ Texas MD Anderson Canc Ctr, Dept Gen Internal Med, Sect Rheumatol & Clin Immunol, Houston, TX 77030 USA. [Abdel-Wahab, Noha] Assiut Univ Hosp, Dept Rheumatol & Rehabil, Fac Med, Assiut, Egypt. Knowledge Bank (EKB); Assiut University Suarez-Almazor, ME，Univ Texas MD Anderson Canc Ctr, Dept Gen Internal Med, Sect Rheumatol & Clin Immunol, Unit 1465…	47	Dec	2019	10.1093/rheumatology/kez297	Rheumatology
3	O. Acikgoz; A. Bayramgil; G. Cavusoglu; S. Sadri	Rare side effect caused by atezolizumab, an immune checkpoint inhibitor: Cold agglutinin disease	Journal of Oncology Pharmacy Practice	Article	[Acikgoz, Ozgur; Bayramgil, Ayberk; Cavusoglu, Gunes] Istanbul Medipol Univ, Sch Med, Dept Med Oncol, Istanbul, Turkey. [Sadri, Sevil] Istanbul Medipol Univ, Sch Med, Dept Hematol, Istanbul, Turkey. Acikgoz, O，Medipol Univ, Sch Med, Dept Med Oncol, Istanbul, Turkey. ozgur_acikgoz@yahoo.com	3	Dec	2021	10.1177/10781552211033009	J. Oncol. Pharm. Pract.
4	S. Adams; S. Demaria; D. Rinchai; E. N. Wang; Y. Novik; R. Oratz; M. Fenton-Kerimian; P. G. Levine; X. C. Li; F. Marincola; P. Jin; D. Stroncek; J. Goldberg; D. Bedognetti; S. C. Formenti	Topical TLR7 agonist and radiotherapy in patients with metastatic breast cancer	Journal for Immunotherapy of Cancer	Article	[Adams, Sylvia; Oratz, Ruth] NYU Langone Hlth, Perlmutter Canc Ctr, New York, NY USA. [Demaria, Sandra; Fenton-Kerimian, Maria; Formenti, Silvia Chiara] Weill Cornell Med, Dept Radiat Oncol, New York, NY 10065 USA. [Rinchai, Darawan; Wang, Ena] Sidra Med & Res Ctr, Ar Rayyan, Qatar. [Novik, Yelena] NYU Langone Hlth, Dept Med, New York, NY USA. [Levine, Pascale G.] NYU Langone Hlth, Pathol, New Yo…	2	Apr	2025	10.1136/jitc-2024-011173	J. Immunother. Cancer
5	A. S. Ahmed; M. Abreo; A. Thomas; S. T. Chari	Type 3 autoimmune pancreatitis (immune checkpoint inhibitor-induced pancreatitis)	Current Opinion in Gastroenterology	Review	[Sayed Ahmed, Ahmed; Abreo, Michael; Thomas, Anusha; Chari, Suresh T.] Univ Texas MD Anderson Canc Ctr, Div Gastroenterol Hepatol & Nutr, Dept Internal Med, 115 Holcombe Blvd, Houston, TX 77030 USA. Chari, ST，Univ Texas MD Anderson Canc Ctr, Div Gastroenterol Hepatol & Nutr, Dept Internal Med, 115 Holcombe Blvd, Houston, TX 77030 USA. stchari@mdanderson.org	14	Sep	2022	10.1097/mog.0000000000000873	Curr. Opin. Gastroenterol.
6	Q. Ai; W. Chen; Y. G. Li; G. Q. Li	Upper Gastrointestinal Tract IrAEs: A Case Report About Sintilimab-Induced Acute Erosive Hemorrhagic Gastritis	Frontiers in Immunology	Article	[Ai, Qi; Chen, Wen; Li, Yonggui; Li, Guoqing] Univ South China, Affiliated Hosp 2, Hengyang Med Sch, Dept Digest Internal Med, Hengyang, Peoples R China. Li, GQ，Univ South China, Affiliated Hosp 2, Hengyang Med Sch, Dept Digest Internal Med, Hengyang, Peoples R China. ligq1970@163.com	9	Jun	2022	10.3389/fimmu.2022.840916	Front. Immunol.
7	J. Ajani; F. El Hajbi; D. Cunningham; M. Alsina; P. Thuss-Patience; G. V. Scagliotti; M. van den Eynde; S. B. Kim; K. Kato; L. Shen; L. Li; N. Ding; J. Shi; G. Barnes; E. Van Cutsem	Tislelizumab versus chemotherapy as second-line treatment for European and North American patients with advanced or metastatic esophageal squamous cell carcinoma: a subgroup analysis of the randomized phase III RATIONALE-302 study	Esmo Open	Article	[Ajani, J.] Univ Texas MD Anderson Canc Ctr, Dept Gastrointestinal Med Oncol, Houston, TX USA. [El Hajbi, F.] Oscar Lambert Ctr, Dept Gastro Intestinal Oncol, Lille, France. [Cunningham, D.] Royal Marsden NHS Fdn Trust, Dept Oncol, London, England. [Alsina, M.] Vall dHebron Inst Oncol VHIO, Dept Med Oncol, Barcelona, Spain. [Thuss-Patience, P.] Charite Univ Med Berlin, Dept Hematol Oncol & Tumor …	3	Jan	2024	10.1016/j.esmoop.2023.102202	ESMO Open
8	M. S. Aksun; E. Ucgul; T. K. Sahin; D. C. Guven; S. Aksoy	Nivolumab for the salvage treatment of desperate germ cell tumor: A case report	Journal of Oncology Pharmacy Practice	Article	[Aksun, M. S.; Ucgul, E.; Sahin, T. K.] Hacettepe Univ, Dept Internal Med, Ankara, Turkey. [Guven, D. C.; Aksoy, S.] Hacettepe Univ, Canc Inst, Dept Med Oncol, Ankara, Turkey. Aksun, MS，Hacettepe Univ, Dept Internal Med, Fac Med, Ankara, Turkey. srnaksn10@gmail.com	4	Aug	2021	10.1177/1078155220977638	J. Oncol. Pharm. Pract.
9	A. Al-Mitwalli; F. Holden; A. Di Giovanni; A. Gobbo; M. Shah; G. Chiriaco; P. Sangster; D. Ralph; W. G. Lee	Intracavernosal injection of aviptadil and phentolamine for refractory erectile dysfunction	Journal of Sexual Medicine	Article	[Al-Mitwalli, Abdullah; Holden, Fiona; Di Giovanni, Angelo; Gobbo, Andrea; Shah, Mohammad; Chiriaco, Giovanni; Sangster, Pippa; Ralph, David; Lee, Wai Gin] Univ Coll London Hosp, Urol, London W1G 8PH, England. [Al-Mitwalli, Abdullah; Ralph, David; Lee, Wai Gin] UCL, Div Surg & Intervent Sci, London WC1E 6BT, England. London Hospitals NHS Foundation Trust; University of London; University College …	0	May	2025	10.1093/jsxmed/qdaf067	J. Sex. Med.
10	S. Alanee; S. Sana; A. El-Zawahry; J. Peabody; T. Pearce; N. Adams; M. Deebajah; J. Crabtree; K. Delfino; K. McVary; K. Robinson; K. Rao	Phase I trial of intravesical Bacillus Calmette-Guerin combined with intravenous pembrolizumab in recurrent or persistent high-grade non-muscle-invasive bladder cancer after previous Bacillus Calmette-Guerin treatment	World Journal of Urology	Article	[Alanee, Shaheen] Detroit Med Ctr, 6001 W Outer Dr, Detroit, MI 48235 USA. [Sana, Sherjeel] Aurora Healthcare, Milwaukee, WI USA. [El-Zawahry, Ahmed] Univ Toledo, Med Ctr, Dept Urol, 2801 W Bancroft St, Toledo, OH 43606 USA. [Peabody, James; Pearce, Tiffany; Adams, Nicole; Deebajah, Mustafa] Henry Ford Hlth Syst, Detroit, MI USA. [McVary, Kevin] Loyola Univ, Med Ctr, Dept Urol, 2160 S 1st Ave, Ma…	18	Oct	2021	10.1007/s00345-021-03716-3	World J. Urol.
11	F. Albarel; F. Castinetti; T. Brue	Immune check point inhibitors-induced hypophysitis	European Journal of Endocrinology	Review	[Albarel, Frederique; Castinetti, Frederic; Brue, Thierry] Aix Marseille Univ, INSERM, MMG, U1251, Marseille, France. [Albarel, Frederique; Castinetti, Frederic; Brue, Thierry] Hop Conception, AP HM, Ctr Reference Malad Rares hypophyse HYPO, Dept Endocrinol, Marseille, France. Recherche Medicale (Inserm); Aix-Marseille Universite; Assistance Publique-Hopitaux de Marseille Brue, T，Aix Marseille Un…	64	Sep	2019	10.1530/eje-19-0169	Eur. J. Endocrinol.
12	F. Albarel; C. Gaudy; F. Castinetti; T. Carré; I. Morange; B. Conte-Devolx; J. J. Grob; T. Brue	Long-term follow-up of ipilimumab-induced hypophysitis, a common adverse event of the anti-CTLA-4 antibody in melanoma	European Journal of Endocrinology	Article	[Albarel, Frederique; Castinetti, Frederic; Morange, Isabelle; Conte-Devolx, Bernard; Brue, Thierry] Hop La Timone, AP HM, Serv Endocrinol, F-13385 Marseille 15, France. [Albarel, Frederique; Castinetti, Frederic; Morange, Isabelle; Conte-Devolx, Bernard; Brue, Thierry] Ctr Reference Malad Rares Origine Hypophysaire DE, F-13385 Marseille 15, France. [Albarel, Frederique; Castinetti, Frederic; Mor…	210	Feb	2015	10.1530/eje-14-0845	Eur. J. Endocrinol.
13	P. Alberti; A. Salvalaggio; A. A. Argyriou; J. Bruna; A. Visentin; G. Cavaletti; C. Briani	Neurological Complications of Conventional and Novel Anticancer Treatments	Cancers	Review	[Alberti, Paola; Cavaletti, Guido] Univ Milano Bicocca, Sch Med & Surg, I-20900 Monza, Italy. [Alberti, Paola] NeuroMI Milan Ctr Neurosci, I-20126 Milan, Italy. [Salvalaggio, Alessandro; Briani, Chiara] Univ Padua, Dept Neurosci, Neurol Unit, I-35131 Padua, Italy. [Argyriou, Andreas A.] Agios Andreas State Gen Hosp Patras, Neurol Dept, Patras 26335, Greece. [Bruna, Jordi] Hosp Univ Bellvitge ICO …	21	Dec	2022	10.3390/cancers14246088	Cancers
14	H. Aljohani; F. S. Alrubaish; W. M. Alghamdi; F. Al-Harbi	Safety of Linagliptin in Patients with Type 2 Diabetes Mellitus: A Systematic Review and Meta-analysis of Randomized Clinical Trials	Therapeutic Innovation & Regulatory Science	Review	[Aljohani, Hadir; Alrubaish, Fares S.; Alghamdi, Waad M.; Al-Harbi, Fawaz] Saudi Food & Drug Author, Drug Safety & Risk Management Dept, Execut Directorate Pharmacovigilance, Drug Sect, Riyadh, Saudi Arabia. Aljohani, H，Saudi Food & Drug Author, Drug Safety & Risk Management Dept, Execut Directorate Pharmacovigilance, Drug Sect, Riyadh, Saudi Arabia. hialjehani@gmail.com	1	Jul	2024	10.1007/s43441-024-00637-2	Ther. Innov. Regul. Sci.
15	M. E. Allaf; S. E. Kim; V. Master; D. F. McDermott; L. C. Harshman; S. M. Cole; C. G. Drake; S. Signoretti; M. Akgul; N. Baniak; E. Li-Ning; M. B. Palmer; H. Emamekhoo; N. Adra; H. Kaimakliotis; Y. Ged; P. M. Pierorazio; E. J. Abel; M. A. Bilen; K. Ogan; H. H. Moon; K. A. Ramaswamy; E. A. Singer; T. M. Mayer; J. Lohrey; V. Margulis; J. Gills; S. E. Delacroix; M. J. Waples; A. C. James; P. Wang; T…	Perioperative nivolumab versus observation in patients with renal cell carcinoma undergoing nephrectomy (PROSPER ECOG-ACRIN EA8143): an open-label, randomised, phase 3 study	Lancet Oncology	Article	[Allaf, Mohamad E.] Johns Hopkins Univ, Sch Med, Dept Urol, Baltimore, MD USA. [Ged, Yasser; Carducci, Michael A.] Johns Hopkins Univ, Sch Med, Dept Oncol, Baltimore, MD USA. [Kim, Se-Eun; Manola, Judith] Dana Farber Canc Inst, Dept Data Sci, ECOG ACRIN Biostat Ctr, Boston, MA USA. [Master, Viraj] Emory Univ, Dept Urol, Atlanta, GA USA. [McDermott, David F.] Harvard Med Sch, Beth Israel Deaconess…	24	Aug	2024	10.1016/s1470-2045(24)00211-0	Lancet Oncol.
16	E. W. Alley; J. Lopez; A. Santoro; A. Morosky; S. Saraf; B. Piperdi; E. van Brummelen	Clinical safety and activity of pembrolizumab in patients with malignant pleural mesothelioma (KEYNOTE-028): preliminary results from a non-randomised, open-label, phase 1b trial	Lancet Oncology	Article	[Alley, Evan W.] Univ Penn Hlth Syst, Div Hematol & Oncol, Penn Presbyterian Med Ctr, Philadelphia, PA 19104 USA. [Lopez, Juanita] Inst Canc Res, Drug Dev Unit, London, England. [Santoro, Armando] Humanitas Univ, Humanitas Canc Ctr, Milan, Italy. [Morosky, Anne; Saraf, Sanatan; Piperdi, Bilal] Merck, Kenilworth, NJ USA. [van Brummelen, Emilie] Netherlands Canc Inst, Amsterdam, Netherlands. Presby…	374	May	2017	10.1016/s1470-2045(17)30169-9	Lancet Oncol.
17	A. R. Almutairi; A. McBride; M. Slack; B. L. Erstad; I. Abraham	Potential Immune-Related Adverse Events Associated With Monotherapy and Combination Therapy of Ipilimumab, Nivolumab, and Pembrolizumab for Advanced Melanoma: A Systematic Review and Meta-Analysis	Frontiers in Oncology	Review	[Almutairi, Abdulaali R.; Abraham, Ivo] Univ Arizona, Coll Pharm, Ctr Hlth Outcomes & PharmacoEcon Res, Tucson, AZ 85721 USA. [Almutairi, Abdulaali R.; McBride, Ali; Slack, Marion; Erstad, Brian L.; Abraham, Ivo] Univ Arizona, Coll Pharm, Dept Pharm Practice & Sci, Tucson, AZ 85721 USA. [McBride, Ali; Abraham, Ivo] Univ Arizona, Ctr Canc, Tucson, AZ 85719 USA. Abraham, I，Univ Arizona, Coll Pharm,…	127	Feb	2020	10.3389/fonc.2020.00091	Front. Oncol.
18	M. Altomonte; A. M. Di Giacomo; P. Queirolo; P. A. Ascierto; F. Spagnolo; E. Bajetta; L. Calabrò; R. Danielli; F. de Rosa; M. Maur; V. Chiarion-Sileni; P. F. Ferrucci; D. Giannarelli; A. Testori; R. Ridolfi; M. Maio	Clinical experience with ipilimumab 10 mg/kg in patients with melanoma treated at Italian centres as part of a European expanded access programme	Journal of Experimental & Clinical Cancer Research	Article	[Altomonte, Maresa; Di Giacomo, Anna Maria; Calabro, Luana; Danielli, Riccardo; Maio, Michele] Univ Hosp Siena, Siena, Italy. [Queirolo, Paola; Spagnolo, Francesco] Natl Inst Canc Res, San Martino Hosp, Genoa, Italy. [Ascierto, Paolo Antonio] Ist Nazl Tumori Fdn G Pascale, Unit Melanoma Canc Immunotherapy & Innovat Therap, Naples, Italy. [Bajetta, Emilio] Policlin Monza, Inst Oncol, Monza, Italy.…	22	Oct	2013	10.1186/1756-9966-32-82	J. Exp. Clin. Cancer Res.
19	A. Alwhaibi; M. A. Alenazi; S. Alghadeer; W. Mansy; R. A. Alsaif; N. E. Abualreesh; R. J. Alanazi; A. Alroumi; S. A. Alanazi	A Real-World Comparison of the Safety Profile for Immune Checkpoint Inhibitors in Oncology Patients	Journal of Clinical Medicine	Article	[Alwhaibi, Abdulrahman; Alghadeer, Sultan; Mansy, Wael; Abualreesh, Nawaf E.] King Saud Univ, Dept Clin Pharm, Riyadh 11451, Saudi Arabia. [Alenazi, Miteb A.] King Saud Univ Med City, Pharm Dept, Riyadh 11411, Saudi Arabia. [Alsaif, Reem A.] King Abdul Aziz Med City, Natl Guard Hlth Affairs, Pharm Dept, Riyadh 11426, Saudi Arabia. [Alanazi, Rakan J.] Alfaisal Univ, Coll Pharm, Pharm Practice Dept…	0	Jan	2025	10.3390/jcm14020388	J. Clin. Med.
20	S. Amouin; L. Brureau; C. Parnot; H. Picchi; A. Le Roy; A. Barhli; M. A. Audisio; M. Pautas; J. Brezun; A. Schernberg; H. Vanquaethem; C. Helissey	Optimizing the management of immune- related adverse events and survival in patients with thoracic cancer receiving immunotherapy through artificial intelligence (electronic patient-reported outcomes): The IMPATHI study	Bulletin Du Cancer	Article	[Amouin, Serge; Picchi, Hugo; Le Roy, Audrey; Barhli, Aline; Audisio, Marie-Anne; Pautas, Marie; Brezun, Juliette; Schernberg, Antoine; Helissey, Carole] Mil Hosp Begin, Dept Med Oncol, St Mande, France. [Amouin, Serge; Picchi, Hugo; Le Roy, Audrey; Barhli, Aline; Audisio, Marie-Anne; Pautas, Marie; Brezun, Juliette; Schernberg, Antoine; Helissey, Carole] Mil Hosp Begin, Clin Res Unit, St Mande, …	0	Feb	2025	10.1016/j.bulcan.2024.11.004	Bull. Cancer
21	K. Amrane; C. Le Meur; P. Thuillier; P. Alemany; C. Niel; D. Renault; R. Abgral	Case report: Eosinophilic fasciitis induced by pembrolizumab with high FDG uptake on <SUP>18</SUP>F-FDG-PET/CT	Frontiers in Medicine	Article	[Amrane, Karim; Le Meur, Coline] Ctr Hosp Pays Morlaix, Dept Oncol, Morlaix, France. [Amrane, Karim] Univ Brest, Inst Natl Sante & Rech Med UMR 1227, INSERM, Lymphocytes B & Autoimmunite,LabEx IGO, Brest, France. [Thuillier, Philippe] Univ Western Brittany, Inst Natl Sante & Rech Med UMR GETBO 1304, Brest, France. [Thuillier, Philippe; Abgral, Ronan] Univ Hosp Brest, Dept Endocrinol, Brest, Franc…	7	Dec	2022	10.3389/fmed.2022.1078560	Front. Med.
22	T. André; D. Berton; G. Curigliano; R. Sabatier; A. V. Tinker; A. Oaknin; S. Ellard; F. de Braud; H. T. Arkenau; J. Trigo; A. Gravina; R. Kristeleit; V. Moreno; C. Abdeddaim; Y. A. Vano; V. Samouëlian; R. Miller; V. Boni; A. A. Torres; L. Gilbert; J. Brown; N. Dewal; C. Dabrowski; G. Antony; E. Zografos; J. Veneris; S. Banerjee	Antitumor Activity and Safety of Dostarlimab Monotherapy in Patients With Mismatch Repair Deficient Solid Tumors A Nonrandomized Controlled Trial	Jama Network Open	Article	[Andre, Thierry] St Antoine Hosp, Dept Med Oncol, INSERM, Unite Mixte Rech Sci UMRS 938, 184 Rue Faubourg St Antoine, F-75012 Paris, France. [Andre, Thierry] Sorbonne Univ, St Antoine Hosp, INSERM, Unite Mixte Rech Sci 938, Paris, France. [Andre, Thierry] Sorbonne Univ, SIRICCURAMUS, Paris, France. [Berton, Dominique] GINECO, St Herblain, France. [Berton, Dominique] Inst Cancerol Ouest, Ctr Rene …	61	Nov	2023	10.1001/jamanetworkopen.2023.41165	JAMA Netw. Open
23	S. Anjohrin; A. Sheahan; R. Suruki; J. L. Stark; V. S. Sloan	Occurrence of Possible Rheumatologic Immune-Related Adverse Events (rh-irAEs) Associated with Immune Checkpoint Inhibitor (ICI) Therapy	Rheumatology and Therapy	Article	[Anjohrin, Suzanne; Sheahan, Anna; Suruki, Robert; Stark, Jeffrey L.] UCB Pharma, 1950 Lake Pk Dr SE, Smyrna, GA 30080 USA. [Sloan, Victor S.] Peace Corps, Washington, DC USA. [Sloan, Victor S.] Rutgers Robert Wood Johnson Med Sch, New Brunswick, NJ USA. Brunswick; Rutgers University Biomedical & Health Sciences Anjohrin, S，UCB Pharma, 1950 Lake Pk Dr SE, Smyrna, GA 30080 USA. suzanne.anjohrin@uc…	3	Dec	2021	10.1007/s40744-021-00359-z	Rheumatol. Ther.
24	S. Annakib; E. Di Méglio; Y. Dibert-Bekoy; T. Chevallier; G. Roubaud; P. Fournel; A. Guillot; D. Borchiellini; D. Pouessel; E. Boughalem; R. Delva; P. Barthelemy; S. Oudard; C. Thibault; D. Tosi; N. Houédé; F. Fiteni	Patient Versus Clinician Reported Symptoms Agreement in Advanced Metastatic Bladder Cancer Patients	Cancer Medicine	Article		0	Apr	2025	10.1002/cam4.70896	Cancer Med.
25	S. M. Ansell; S. A. Hurvitz; P. A. Koenig; B. R. LaPlant; B. F. Kabat; D. Fernando; T. M. Habermann; D. J. Inwards; M. Verma; R. Yamada; C. Erlichman; I. Lowy; J. M. Timmerman	Phase I Study of Ipilimumab, an Anti-CTLA-4 Monoclonal Antibody, in Patients with Relapsed and Refractory B-Cell Non-Hodgkin Lymphoma	Clinical Cancer Research	Article	[Ansell, Stephen M.; Koenig, Patricia A.; LaPlant, Betsy R.; Kabat, Brian F.; Habermann, Thomas M.; Inwards, David J.] Mayo Clin, Div Hematol, Rochester, MN 55905 USA. [Erlichman, Charles] Mayo Clin, Dept Oncol, Rochester, MN 55905 USA. [Hurvitz, Sara A.; Fernando, Donna; Verma, Meena; Yamada, Reiko; Timmerman, John M.] Univ Calif Los Angeles, Div Hematol & Oncol, Los Angeles, CA USA. [Lowy, Isra…	259	Oct	2009	10.1158/1078-0432.Ccr-09-1339	Clin. Cancer Res.
26	A. B. Apolo; C. Michaels-Igbokwe; N. I. Simon; D. J. Benjamin; M. Farrar; Z. Hepp; L. Mucha; S. Heidenreich; K. Cutts; N. Krucien; N. Ramachandran; J. L. Gore	Patient Preferences for First-Line Treatment of Locally Advanced or Metastatic Urothelial Carcinoma: An Application of Multidimensional Thresholding	Patient-Patient Centered Outcomes Research	Article	[Apolo, Andrea B.; Simon, Nicholas I.] NCI, NIH, Ctr Canc Res, Bethesda, MD USA. [Michaels-Igbokwe, Christine; Cutts, Katelyn] Evidera, Montreal, PQ, Canada. [Benjamin, David J.] Hoag Family Canc Inst, Newport Beach, CA USA. [Farrar, Mallory; Hepp, Zsolt] Pfizer Inc, Bothell, WA USA. [Mucha, Lisa] Astellas Pharma Inc, Northbrook, IL USA. [Heidenreich, Sebastian; Krucien, Nicolas; Ramachandran, Na…	3	Jan	2025	10.1007/s40271-024-00709-3	Patient
27	P. B. Araujo; M. C. A. Coelho; M. Arruda; M. R. Gadelha; L. V. Neto	Ipilimumab-induced hypophysitis: review of the literature	Journal of Endocrinological Investigation	Review	[Araujo, P. B.; Coelho, M. C. A.; Arruda, M.; Gadelha, M. R.; Neto, L. V.] Univ Fed Rio de Janeiro, Sch Med, Dept Internal Med, Serv Endocrinol, BR-21941913 Rio De Janeiro, RJ, Brazil. [Araujo, P. B.; Coelho, M. C. A.; Arruda, M.; Gadelha, M. R.; Neto, L. V.] Univ Fed Rio de Janeiro, Sch Med, Endocrine Unit, BR-21941913 Rio De Janeiro, RJ, Brazil. [Araujo, P. B.; Coelho, M. C. A.; Arruda, M.; Gad…	54	Nov	2015	10.1007/s40618-015-0301-z	J. Endocrinol. Invest.
28	D. V. Balanescu; R. Bloomingdale; T. Donisan; E. H. Yang; P. Parwani; C. Iliescu; J. Herrmann; I. Hanson	Mechanisms of Myocardial Ischemia in Cancer Patients: A State-of-the-Art Review of Obstructive Versus Non-Obstructive Causes	Reviews in Cardiovascular Medicine	Review	[Balanescu, Dinu, V; Donisan, Teodora] Beaumont Hosp, Dept Internal Med, Royal Oak, MI 48073 USA. [Bloomingdale, Richard; Hanson, Ivan] Beaumont Hosp, Dept Cardiol, Royal Oak, MI 48073 USA. [Yang, Eric H.] Univ Calif Los Angeles, UCLA Cardiooncol Program, Div Cardiol, Dept Med, Los Angeles, CA 90095 USA. [Parwani, Purvi] Loma Linda Univ, Dept Cardiol, Int Heart Inst, Loma Linda, CA 92354 USA. [Il…	6	Jun	2022	10.31083/j.rcm2307227	Rev. Cardiovasc. Med.
29	A. V. Balar; A. M. Kamat; G. S. Kulkarni; E. M. Uchio; J. L. Boormans; M. Roumiguié; L. E. M. Krieger; E. A. Singer; D. F. Bajorin; P. Grivas; H. K. Seo; H. Nishiyama; B. R. Konety; H. J. Li; K. Nam; E. Kapadia; T. Frenkl; R. de Wit	Pembrolizumab monotherapy for the treatment of high-risk non-muscle-invasive bladder cancer unresponsive to BCG (KEYNOTE-057): an open-label, single-arm, multicentre, phase 2 study	Lancet Oncology	Article	[Balar, Arjun, V] NYU Langone Hlth, Perlmutter Canc Ctr, New York, NY USA. [Kamat, Ashish M.] Univ Texas MD Anderson Canc Ctr, Houston, TX 77030 USA. [Kulkarni, Girish S.] Univ Toronto, Univ Hlth Network, Princess Margaret Canc Ctr, Toronto, ON, Canada. [Uchio, Edward M.] Univ Calif Irvine Hlth, Orange, CA USA. [Boormans, Joost L.; de Wit, Ronald] Erasmus MC, Erasmus Univ Med Ctr, Canc Inst, Rott…	359	Jul	2021	10.1016/s1470-2045(21)00147-9	Lancet Oncol.
30	M. Barve; P. Aaron; L. Manning; E. Bognar; G. Wallraven; S. Horvath; L. Stanbery; J. Nemunaitis	Pilot Study of Combination Gemogenovatucel-T (Vigil) and Durvalumab in Women With Relapsed BRCA-wt Triple-Negative Breast or Ovarian Cancer	Clinical Medicine Insights-Oncology	Article	[Barve, Minal] Mary Crowley Canc Res Ctr, Dallas, TX USA. [Barve, Minal] Texas Oncol PA, Dallas, TX USA. [Aaron, Phylicia; Manning, Luisa; Bognar, Ernest; Wallraven, Gladice; Horvath, Staci; Stanbery, Laura; Nemunaitis, John] Gradalis Inc, Med Affairs, Carrollton, TX 75006 USA. Nemunaitis, J，Gradalis Inc, 2545 Golden Bear Dr,Suite 110, Carrollton, TX 75006 USA. Johnnemunaitis@gmail.com	15	Aug	2022	10.1177/11795549221110501	Clin. Med. Insights-Oncol.
31	S. Baxi; A. Yang; R. L. Gennarelli; N. Khan; Z. W. Wang; L. Boyce; D. Korenstein	Immune-related adverse events for anti-PD-1 and anti-PD-L1 drugs: systematic review and meta-analysis	Bmj-British Medical Journal	Review	[Baxi, Shrujal; Khan, Niloufer; Korenstein, Deborah] Mem Sloan Kettering Canc Ctr, Dept Med, 485 Lexington Ave,2nd Floor, New York, NY 10021 USA. [Baxi, Shrujal; Yang, Annie; Gennarelli, Renee L.; Korenstein, Deborah] Mem Sloan Kettering Canc Ctr, Ctr Hlth Policy & Outcomes, 1275 York Ave, New York, NY 10021 USA. [Baxi, Shrujal] Weill Cornell Med, Dept Med, New York, NY USA. [Wang, Ziwei] Univ Ca…	458	Mar	2018	10.1136/bmj.k793	BMJ-British Medical Journal
32	G. L. Beatty; P. J. O'Dwyer; J. Clark; J. G. Shi; K. J. Bowman; P. A. Scherle; R. C. Newton; R. Schaub; J. Maleski; L. Leopold; T. F. Gajewski	First-in-Human Phase I Study of the Oral Inhibitor of Indoleamine 2,3-Dioxygenase-1 Epacadostat (INCB024360) in Patients with Advanced Solid Malignancies	Clinical Cancer Research	Article	[Beatty, Gregory L.; O'Dwyer, Peter J.] Univ Penn, Abramson Canc Ctr, Philadelphia, PA 19104 USA. [Beatty, Gregory L.; O'Dwyer, Peter J.] Univ Penn, Dept Med, Div Hematol Oncol, Philadelphia, PA 19104 USA. [Clark, Jason; Shi, Jack G.; Bowman, Kevin J.; Scherle, Peggy A.; Newton, Robert C.; Schaub, Richard; Maleski, Janet; Leopold, Lance] Incyte Corp, Wilmington, DE USA. [Gajewski, Thomas F.] Univ…	236	Jul	2017	10.1158/1078-0432.Ccr-16-2272	Clin. Cancer Res.
33	O. Bechter; C. Loquai; S. Champiat; J. F. Baurain; J. J. Grob; J. Utikal; S. Rottey; A. Berrocal; J. C. Hassel; A. Arance; M. F. Sanmamed; M. Boers-Sonderen; B. Gastman; C. Gebhardt; B. Delafontaine; U. Sahin; Ö. Türeci; P. Brueck; G. Abbadessa; R. Marpadga; H. Lee; Y. Yang; B. Buday; G. Di Genova; H. Wang; B. F. Xia; J. S. Lee; C. Lebbe	A Phase I, First-in-Human, Dose-Escalation, Expansion Trial of Cytokine-Encoding Synthetic mRNA Mixture Alone or with Cemiplimab in Advanced Solid Tumors	Clinical Cancer Research	Article	[Bechter, Oliver] Univ Hosp Leuven, Dept Gen Med Oncol, Leuven, Belgium. [Loquai, Carmen] Univ Med Ctr Mainz, Dept Dermatol, Bremen, Germany. [Loquai, Carmen] Hosp Bremen Ost, Gesundheit Nord gGmbH, Bremen, Germany. [Champiat, Stephane] Univ Texas MD Anderson Canc Ctr, Dept Invest Canc Therapeut, Houston, TX USA. [Baurain, Jean-Francois] Catholic Univ Louvain, King Albert II Cancer Inst, Melanoma…	1	Jun	2025	10.1158/1078-0432.Ccr-24-1983	Clin. Cancer Res.
34	K. Begaj; R. Wilhelm; A. Lepper; M. Kaufhold; J. Veeser; S. Grabbe; H. Stege	Case Report: Immune checkpoint inhibitor-induced myositis without elevated creatine kinase	Frontiers in Immunology	Article	[Begaj, Klajdi; Wilhelm, Raphael; Lepper, Alisa; Kaufhold, Maike; Veeser, Jakob; Grabbe, Stephan; Stege, Henner] Johannes Gutenberg Univ Mainz, Univ Med Ctr, Dept Dermatol, Mainz, Germany. Begaj, K，Johannes Gutenberg Univ Mainz, Univ Med Ctr, Dept Dermatol, Mainz, Germany. klajdi.begaj@unimedizin-mainz.de	0	Jun	2025	10.3389/fimmu.2025.1592385	Front. Immunol.
35	R. Belkhir; S. Le Burel; L. Dunogeant; A. Marabelle; A. Hollebecque; B. Besse; A. Leary; A. L. Voisin; C. Pontoizeau; L. Coutte; E. Pertuiset; G. Mouterde; O. Fain; O. Lambotte; X. Mariette	Rheumatoid arthritis and polymyalgia rheumatica occurring after immune checkpoint inhibitor treatment	Annals of the Rheumatic Diseases	Article	[Belkhir, Rakiba; Mariette, Xavier] Hop Univ Paris Sud, AP HP, Rheumatol, Le Kremlin Bicetre, France. [Le Burel, Sebastien; Lambotte, Olivier] Hop Bicetre, AP HP, Serv Med Interne & Immunol Clin, Le Kremlin Bicetre, France. [Dunogeant, Laetitia] Ctr Hosp Pays dAix, Serv Rhumatol & Med Interne, Aix En Provence, France. [Marabelle, Aurelien; Hollebecque, Antoine] Gustave Roussy Canc Campus, DITEP, …	172	Oct	2017	10.1136/annrheumdis-2017-211216	Ann. Rheum. Dis.
36	A. Benesic; I. Rotter; D. Dragoi; S. Weber; M. L. Buchholtz; A. L. Gerbes	Development and Validation of a Test to Identify Drugs That Cause Idiosyncratic Drug-Induced Liver Injury	Clinical Gastroenterology and Hepatology	Article	[Benesic, Andreas; Rotter, Isabelle; Dragoi, Diana; Weber, Sabine; Buchholtz, Marie-Luise; Gerbes, Alexander L.] Ludwig Maximilians Univ Munchen, Klinikum Univ Munchen, Univ Hosp Munich, Dept Internal Med 2,Liver Ctr Munich, Campus Grosshadern, Munich, Germany. [Benesic, Andreas; Dragoi, Diana] MetaHeps GmbH, Martinsried, Germany. [Buchholtz, Marie-Luise] Ludwig Maximilians Univ Munchen, Univ Hos…	45	Sep	2018	10.1016/j.cgh.2018.04.049	Clin. Gastroenterol. Hepatol.
37	K. Benesova; H. M. Lorenz; J. Leipe; K. Jordan	How I treat cancer: treatment of rheumatological side effects of immunotherapy	Esmo Open	Review	[Benesova, Karolina; Lorenz, Hanns-Martin; Jordan, Karin] Univ Hosp Heidelberg, Dept Med Hematol Oncol & Rheumatol 5, Heidelberg, Germany. [Leipe, Jan] Univ Hosp Mannheim, Dept Med 5, Div Rheumatol, Mannheim, Germany. Heidelberg Benesova, K，Univ Hosp Heidelberg, Dept Med Hematol Oncol & Rheumatol 5, Heidelberg, Germany. k.benesova@hotmail.de	11	Jul	2019	10.1136/esmoopen-2019-000529	ESMO Open
38	E. J. Bergsma; M. Elgawly; D. Mancuso; R. Orr; T. Vuskovich; N. D. Seligson	Atezolizumab as the First Systemic Therapy Approved for Alveolar Soft Part Sarcoma	Annals of Pharmacotherapy	Review	[Bergsma, Emilie J. J.] Univ Florida Hlth Shands Hosp, Dept Pharm, Gainesville, FL USA. [Elgawly, Mariam; Mancuso, David; Orr, Roger; Vuskovich, Theresa; Seligson, Nathan D. D.] Univ Florida, Coll Pharm, Dept Pharmacotherapy & Translat Res, Jacksonville, FL USA. [Seligson, Nathan D. D.] Precis Med, Nemours Childrens Hlth, Jacksonville, FL USA. [Seligson, Nathan D. D.] Univ Florida, Coll Pharm, De…	8	Apr	2024	10.1177/10600280231187421	Ann. Pharmacother.
39	M. Bernier; C. Guillaume; N. Leon; J. Alexandre; L. Hamel-Senecal; B. Chretien; F. Lecaignec; X. Humbert; S. Fedrizzi; J. Madelaine; M. Sassier	Nivolumab Causing a Polymyalgia Rheumatica in a Patient With a Squamous Non-Small Cell Lung Cancer	Journal of Immunotherapy	Article	[Bernier, Marjorie; Alexandre, Joachim; Hamel-Senecal, Lea; Chretien, Basile; Lecaignec, Florian; Humbert, Xavier; Fedrizzi, Sophie; Sassier, Marion] CHU Caen, Dept Pharmacol, F-14032 Caen, France. [Guillaume, Cyril] CHU Caen, Dept Pain & Palliat Care, Caen, France. [Leon, Nathalie] CHU Caen, Dept Rheumatol, Caen, France. [Madelaine, Jeannick] CHU Caen, Dept Pneumol, Caen, France. [Humbert, Xavie…	18	May	2017	10.1097/cji.0000000000000163	J. Immunother.
40	K. A. Betts; S. Gao; S. Ray; A. J. Schoenfeld	Real-world safety of first-line immuno-oncology combination therapies for advanced non-small-cell lung cancer	Future Oncology	Article	[Betts, Keith A.; Gao, Sophie] Anal Grp Inc, Hlth Econ & Outcome Res, Los Angeles, CA 90071 USA. [Ray, Saurabh] Bristol Myers Squibb, Hlth Econ & Outcome Res, Lawrenceville, NJ 08648 USA. [Schoenfeld, Adam J.] Weill Cornell Med Coll, Mem Sloan Kettering Canc Ctr, Dept Med, Thorac Oncol Serv,Div Solid Tumor Oncol, New York, NY 10065 USA. Cornell Medicine; Memorial Sloan Kettering Cancer Center Bet…	0	Apr	2024	10.2217/fon-2023-0612	Future Oncol.
41	C. U. Blank; J. Larkin; A. M. Arance; A. Hauschild; P. Queirolo; M. Del Vecchio; P. A. Ascierto; I. Krajsova; J. Schachter; B. Neyns; C. Garbe; V. C. Sileni; M. Mandalà; H. Gogas; E. Espinosa; G. A. P. Hospers; W. H. Miller; S. Robson; M. Makrutzki; V. Antic; M. P. Brown	Open-label, multicentre safety study of vemurafenib in 3219 patients with BRAF<SUP>V600</SUP> mutation-positive metastatic melanoma: 2-year follow-up data and long-term responders' analysis	European Journal of Cancer	Article	[Blank, Christian U.] Netherlands Canc Inst, Plesmanlaan 121, NL-1066 CX Amsterdam, Netherlands. [Larkin, James] Royal Marsden NHS Fdn Trust, London, England. [Arance, Ana M.] Hosp Clin Barcelona, Dept Med Oncol, Barcelona, Spain. [Hauschild, Axel] Univ Hosp Schleswig Holstein UKSH, Dept Dermatol, Campus Kiel, Kiel, Germany. [Queirolo, Paola] IRCCS San Martino IST, Genoa, Italy. [Del Vecchio, Mic…	30	Jul	2017	10.1016/j.ejca.2017.04.007	Eur. J. Cancer
42	J. Boegeholz; C. S. Brueggen; C. Pauli; F. Dimitriou; E. Haralambieva; R. Dummer; M. G. Manz; C. C. Widmer	Challenges in diagnosis and management of neutropenia upon exposure to immune-checkpoint inhibitors: meta-analysis of a rare immune-related adverse side effect	Bmc Cancer	Article	[Boegeholz, J.; Manz, M. G.; Widmer, C. C.] Univ Zurich, Dept Med Oncol & Hematol, Zurich, Switzerland. [Boegeholz, J.; Brueggen, C. S.; Pauli, C.; Dimitriou, F.; Dummer, R.; Manz, M. G.; Widmer, C. C.] Univ Hosp Zurich, Zurich, Switzerland. [Brueggen, C. S.; Pauli, C.; Dimitriou, F.; Dummer, R.] Univ Zurich, Dept Dermatol, Zurich, Switzerland. [Haralambieva, E.] Univ Hosp Zurich, Inst Pathol & M…	26	Apr	2020	10.1186/s12885-020-06763-y	BMC Cancer
43	C. Bonnefin; F. Duval; M. Rouanet; M. Kostine; E. Gerard	Case report: Parsonage-turner syndrome in a melanoma patient treated by BRAF/MEK inhibitors after immune checkpoint inhibitors	Frontiers in Oncology	Article	[Bonnefin, Charlotte; Gerard, Emilie] Ctr Hosp Univ CHU Bordeaux, Dept Dermatol, Bordeaux, France. [Duval, Fanny] Bordeaux Univ Hosp, Atlantique Occitanie Caraibe AOC Referral Ctr Neur, Neurol & Neuromuscular Dis Dept, Filiere Neuromusculaire FILNEMUS, Bordeaux, France. [Rouanet, Marie] Ctr Hosp Univ CHU Bordeaux, Dept Neurol, Bordeaux, France. [Kostine, Marie] Univ Univ Bordeaux, ImmunoConcEpT, …	0	Dec	2023	10.3389/fonc.2023.1268693	Front. Oncol.
44	H. Bonnefoi; F. Lerebours; M. Pulido; M. Arnedos; O. Tredan; F. Dalenc; S. Guiu; L. Teixeira; D. Mollon; C. Levy; B. Verret; H. Dawood; L. Deiana; M. A. M. Reynier; P. Augereau; J. L. Canon; N. Huchet; C. Guyonneau; J. Lemonnier; G. Macgrogan; A. Goncalves; E. Darbo; R. Iggo	Darolutamide or capecitabine in triple-negative, androgen receptor-positive, advanced breast cancer (UCBG 3-06 START): a multicentre, non-comparative, randomised, phase 2 trial	Lancet Oncology	Article	[Bonnefoi, Herve] Univ Bordeaux, INSERM BRIC U1312, Inst Bergonie, Dept Med Oncol,Coll Sci St, Bordeaux, France. [Lerebours, Florence] Inst Curie, Dept Med Oncol, St Cloud, France. [Pulido, Marina] INSERM CIC1401, Inst Bergonie, Clin & Epidemiol Res Unit, Bordeaux, France. [Arnedos, Monica] INSERM BRIC U1312, Inst Bergonie, Dept Med Oncol, Bordeaux, France. [Tredan, Olivier] CNRS, UMR Inserm 1052…	6	Mar	2025	10.1016/s1470-2045(24)00737-x	Lancet Oncol.
45	M. J. Boyer; L. Gu; X. F. Wang; C. R. Kelsey; D. S. Yoo; M. W. Onaitis; F. R. Dunphy; J. Crawford; N. E. Ready; J. K. Salama	Toxicity of definitive and post-operative radiation following ipilimumab in non-small cell lung cancer	Lung Cancer	Article	[Boyer, Matthew J.; Kelsey, Chris R.; Yoo, David S.; Salama, Joseph K.] Duke Univ, Dept Radiat Oncol, Durham, NC 27710 USA. [Gu, Lin; Wang, Xiaofei] Duke Univ, Duke Canc Inst, Dept Biostat, Durham, NC 27710 USA. [Onaitis, Mark W.] Duke Univ, Dept Surg, Div Cardiothorac Surg, Durham, NC 27710 USA. [Dunphy, Frank R.; Crawford, Jeffrey; Ready, Neal E.] Duke Univ, Dept Med, Div Med Oncol, Durham, NC …	26	Aug	2016	10.1016/j.lungcan.2016.05.014	Lung Cancer
46	F. Bozorgmehr; A. Hommertgen; J. Krisam; F. Lasitschka; J. Kuon; M. Maenz; P. E. Huber; L. König; M. Kieser; J. Debus; M. Thomas; S. Rieken	Fostering efficacy of anti-PD-1-treatment: Nivolumab plus radiotherapy in advanced non-small cell lung cancer-study protocol of the FORCE trial	Bmc Cancer	Article	[Bozorgmehr, Farastuk; Kuon, Jonas; Thomas, Michael] Thoraxklin Univ Hosp Heidelberg, Dept Thorac Oncol, Rontgenstr 1, D-69126 Heidelberg, Germany. [Bozorgmehr, Farastuk; Lasitschka, Felix; Thomas, Michael] German Ctr Lung Res DZL, TLRCH, Neuenheimer Feld 156, D-69120 Heidelberg, Germany. [Hommertgen, Adriane; Koenig, Laila; Debus, Juergen; Rieken, Stefan] Univ Hosp Heidelberg, Dept Radiat Oncol,…	27	Nov	2019	10.1186/s12885-019-6205-0	BMC Cancer
47	A. Braga; F. Castronovo; A. Ottone; M. Torella; S. Salvatore; A. F. Ruffolo; M. Frigerio; C. Scancarello; A. De Rosa; F. Ghezzi; A. Papadia; G. Caccia; M. Serati	Medium Term Outcomes of TVT-Abbrevo for the Treatment of Stress Urinary Incontinence: Efficacy and Safety at 5-Year Follow-Up	Medicina-Lithuania	Article	[Braga, Andrea; Castronovo, Fabiana; Ottone, Anna; Caccia, Giorgio] Beata Vergine Hosp, Dept Obstet & Gynecol, EOC, CH-6850 Mendrisio, Switzerland. [Braga, Andrea; Papadia, Andrea] Univ Svizzera Italiana, Fac Biomed Sci, CH-6900 Lugano, Switzerland. [Torella, Marco] Univ Naples 2, Dept Gyanecol Obstet & Reprod Sci, I-80138 Naples, Italy. [Salvatore, Stefano; Ruffolo, Alessandro Ferdinando] IRCSS …	10	Oct	2022	10.3390/medicina58101412	Med. Lith.
48	J. R. Brahmer; H. Abu-Sbeih; P. A. Ascierto; J. Brufsky; L. C. Cappelli; F. B. Cortazar; D. E. Gerber; L. Hamad; E. Hansen; D. B. Johnson; M. E. Lacouture; G. A. Masters; J. Naidoo; M. Nanni; M. A. Perales; I. Puzanov; B. D. Santomasso; S. P. Shanbhag; R. Sharma; D. Skondra; J. A. Sosman; M. Turner; M. S. Ernstoff	Society for Immunotherapy of Cancer (SITC) clinical practice guideline on immune checkpoint inhibitor-related adverse events	Journal for Immunotherapy of Cancer	Article	[Brahmer, Julie R.; Naidoo, Jarushka; Turner, Michelle] Johns Hopkins Sidney Kimmel Canc Ctr, Dept Oncol & Thorac Oncol, Baltimore, MD USA. [Abu-Sbeih, Hamzah] Univ Missouri, Dept Internal Med, Kansas City, MO 64110 USA. [Ascierto, Paolo Antonio] Natl Tumour Inst IRCCS Fdn G Pascale, Unit Melanoma Canc Immunotherapy & Innovat Therap, Naples, Italy. [Brufsky, Jill] Univ Pittsburgh, Sch Med, Dept M…	532		2021	10.1136/jitc-2021-002435	J. Immunother. Cancer
49	J. R. Brahmer; D. Rodríguez-Abreu; A. G. Robinson; R. N. Hui; T. Csoszi; A. Fülöp; M. Gottfried; N. Peled; A. Tafreshi; S. Cuffe; M. O'Brien; S. Rao; K. Hotta; J. Zhang; G. M. Lubiniecki; A. C. Deitz; R. Rangwala; M. Reck	Health-related quality-of-life results for pembrolizumab versus chemotherapy in advanced, PD-L1-positive NSCLC (KEYNOTE-024): a multicentre, international, randomised, open-label phase 3 trial	Lancet Oncology	Article	[Brahmer, Julie R.] Johns Hopkins, Sidney Kimmel Comprehens Canc Ctr, Baltimore, MD 21287 USA. [Rodriguez-Abreu, Delvys] Hosp Univ Insular Gran Canaria, Las Palmas Gran Canaria, Spain. [Robinson, Andrew G.] Kingston Gen Hosp, Canc Ctr Southeastern Ontario, Kingston, ON, Canada. [Hui, Rina] Westmead Hosp, Sydney, NSW, Australia. [Hui, Rina] Univ Sydney, Sydney, NSW, Australia. [Csoszi, Tibor] Jasz…	282	Dec	2017	10.1016/s1470-2045(17)30690-3	Lancet Oncol.
50	C. Briet; F. Albarel; E. Kuhn; E. Merlen; P. Chanson; C. Cortet	Expert opinion on pituitary complications in immunotherapy	Annales D Endocrinologie	Article	[Briet, Claire] Angers Univ, Univ Med Ctr, Inserm U1083, Dept Endocrinol Diabetol & Nutr,Inst Mitovasc, F-49000 Angers, France. [Albarel, Frederique] Aix Marseille Univ U1251, MMG, Inserm, F-13005 Marseille, France. [Albarel, Frederique] Hop Conception, AP HM, Ctr Reference Malad Rares Hypophyse HYPO, Dept Endocrinol, F-13005 Marseille, France. [Kuhn, Emmanuelle; Chanson, Philippe] Univ Paris Sac…	22	Oct	2018	10.1016/j.ando.2018.07.008	Ann Endocrinol.
51	L. Brilli; R. Danielli; C. Ciuoli; L. Calabrò; A. M. Di Giacomo; A. Cerase; P. Paffetti; F. Sestini; B. Porcelli; M. Maio; F. Pacini	Prevalence of hypophysitis in a cohort of patients with metastatic melanoma and prostate cancer treated with ipilimumab	Endocrine	Article	[Brilli, Lucia; Ciuoli, Cristina; Paffetti, Patrizia; Sestini, Fausta; Pacini, Furio] Univ Siena, Dept Med Surg & Neurol Sci, Sect Endocrinol, Siena, Italy. [Danielli, Riccardo; Calabro, Luana; Di Giacomo, Anna Maria; Maio, Michele] Univ Siena, Ist Toscano Tumori, Dept Oncol, Med Oncol & Immunotherapy Unit, Siena, Italy. [Cerase, Alfonso] Azienda Osped Univ Senese, Dept Neurol & Sensorineural Sci…	30	Dec	2017	10.1007/s12020-017-1289-2	Endocrine
52	H. W. Cao; Z. J. Sun; J. Y. Wu; C. Z. Hao; W. Wang	Metastatic Clear Cell Renal Cell Carcinoma to Pancreas and Distant Organs 24 Years After Radical Nephrectomy: A Case Report and Literature Review	Frontiers in Surgery	Review	[Cao, Huawei; Sun, Zejia; Wu, Jiyue; Hao, Changzhen; Wang, Wei] Capital Med Univ, Beijing Chao Yang Hosp, Dept Urol, Beijing, Peoples R China. [Cao, Huawei; Sun, Zejia; Wu, Jiyue; Hao, Changzhen; Wang, Wei] Capital Med Univ, Inst Urol, Beijing, Peoples R China. Wang, W，Capital Med Univ, Beijing Chao Yang Hosp, Dept Urol, Beijing, Peoples R China.; Wang, W，Capital Med Univ, Inst Urol, Beijing, Peo…	6	Jul	2022	10.3389/fsurg.2022.894272	Front. Surg.
53	L. C. Cappelli; A. K. Gutierrez; C. O. Bingham; A. A. Shah	Rheumatic and Musculoskeletal Immune-Related Adverse Events Due to Immune Checkpoint Inhibitors: A Systematic Review of the Literature	Arthritis Care & Research	Review	[Cappelli, Laura C.; Gutierrez, Anna Kristina; Bingham, Clifton O., III; Shah, Ami A.] Johns Hopkins Univ, Baltimore, MD USA. Cappelli, LC，Johns Hopkins Univ, Dept Med, Div Rheumatol, 5501 Hopkins Bayview Circle,Suite 1B1, Baltimore, MD 21224 USA. lcappel1@jhmi.edu	289	Nov	2017	10.1002/acr.23177	Arthritis Care Res.
54	F. Ceccarelli; F. Natalucci; L. Picciariello; G. Olivieri; A. Cirillo; A. Gelibter; V. Picone; A. Botticelli; F. Conti	Rheumatic Diseases Development in Patients Treated by Anti-PD1 Immune Checkpoint Inhibitors: A Single-Centre Descriptive Study	Life-Basel	Article	[Ceccarelli, Fulvia; Natalucci, Francesco; Picciariello, Licia; Olivieri, Giulio; Conti, Fabrizio] Sapienza Univ Roma, Arthrit Ctr, Dipartimento Sci Clin Internist Anestesiol & Cardi, Reumatol, I-00185 Rome, Italy. [Cirillo, Alessio; Picone, Vincenzo; Botticelli, Andrea] Sapienza Univ Rome, Dept Radiol Oncol & Pathol Sci, I-00185 Rome, Italy. [Gelibter, Alain] Sapienza Univ Roma, Div Med Oncol B,…	7	Apr	2023	10.3390/life13040877	Life-Basel
55	J. E. Chaft; F. Oezkan; M. G. Kris; P. A. Bunn; Wistuba, II; D. J. Kwiatkowski; D. H. Owen; Y. Tang; B. E. Johnson; J. M. Lee; G. Lozanski; M. Pietrzak; M. Seweryn; W. Y. Byun; K. Schulze; A. Nicholas; A. Johnson; J. Grindheim; S. Hilz; D. S. Shames; C. Rivard; E. Toloza; E. B. Haura; C. J. McNamee; G. A. Patterson; S. N. Waqar; V. W. Rusch; D. P. Carbone; L. S. Investigators	Neoadjuvant atezolizumab for resectable non-small cell lung cancer: an open-label, single-arm phase II trial	Nature Medicine	Article	[Chaft, Jamie E.; Kris, Mark G.; Rusch, Valerie W.] Mem Sloan Kettering Canc Ctr, 1275 York Ave, New York, NY 10021 USA. [Chaft, Jamie E.; Kris, Mark G.] Weill Cornell Med Coll, New York, NY USA. [Oezkan, Filiz; Owen, Dwight H.; Carbone, David P.] Ohio State Univ, Comprehens Canc Ctr, Columbus, OH 43210 USA. [Oezkan, Filiz] Univ Med Essen, Univ Duisburg Essen, Dept Intervent Pulmonol, Ruhrlandkli…	182	Oct	2022	10.1038/s41591-022-01962-5	Nat. Med.
56	S. Chamseddine; M. LaPelusa; K. Carter; V. Nguyen; Y. I. Mohamed; Y. Sakr; C. M. Rojas-Hernandez; R. I. Hatia; M. Hassan; J. A. Goss; K. M. Elsayes; A. Rashid; R. Sun; H. S. T. Cao; H. M. Amin; A. O. Kaseb	Severe febrile neutropenia and pancytopenia in a patient with advanced hepatocellular carcinoma treated with atezolizumab and bevacizumab: a case report	Journal of Gastrointestinal Oncology	Article	[Chamseddine, Shadi; Carter, Kristen; Mohamed, Yehia I.; Kaseb, Ahmed O.] Univ Texas MD Anderson Canc Ctr Houston, Dept Gastrointestinal Med Oncol, 1515 Holcombe Blvd, Houston 77030, TX USA. [LaPelusa, Michael] Univ Texas MD Anderson Canc Ctr Houston, Div Canc Med, Houston, TX USA. [Nguyen, Van] Univ Texas MD Anderson Canc Ctr Houston, Dept Pharm Clin Programs, Houston, TX USA. [Sakr, Yara; Cao, …	0	Jun	2024	10.21037/jgo-24-290	J. Gastrointest. Oncol.
57	C. Chen; Z. Li; X. Xiong; A. Yao; S. Wang; X. Liu; X. Liu; J. Wang	Intraperitoneal PD-1 monoclonal antibody for the treatment of advanced primary liver cancer with malignant ascites: a single-arm, single-center, phase Ib trial	Esmo Open	Article	[Chen, C.; Li, Z.; Liu, X.; Liu, X.] Nanjing Med Univ, Jinling Hosp, Dept Oncol, 34,Yanggongjing 34th Standard,South Taiping Rd, Nanjing 210002, Peoples R China. [Xiong, X.] Nanjing Med Univ, Jinling Hosp, Dept Hepatol, Nanjing, Peoples R China. [Yao, A.; Wang, S.] Nanjing Med Univ, Jinling Hosp, Res Inst Gen Surg, Nanjing, Peoples R China. [Wang, J.] Nanjing Univ, Sch Med, Affiliated Hosp, Dept …	3	Jan	2024	10.1016/j.esmoop.2023.102206	ESMO Open
58	F. D. Chen; M. Vyas; M. Gosse; V. Deshpande; M. W. Rosenbaum	Clinicopathologic Characteristics of Immune Checkpoint Inhibitor-related Pancreatitis	American Journal of Surgical Pathology	Article	[Chen, Feidi; Vyas, Monika; Deshpande, Vikram; Rosenbaum, Matthew W.] Beth Israel Deaconess Med Ctr, Dept Pathol, 330 Brookline Ave, Boston, MA 02215 USA. [Gosse, Matthew] Univ Iowa Hosp & Clin, Dept Pathol, Iowa City, IA USA. Deaconess Medical Center; University of Iowa Deshpande, V，Beth Israel Deaconess Med Ctr, Dept Pathol, 330 Brookline Ave, Boston, MA 02215 USA. fchen3@bidmc.harvard.edu; mvy…	1	Jul	2025	10.1097/pas.0000000000002398	Am. J. Surg. Pathol.
59	M. J. Chen; J. W. Fan; D. Y. Zhou; B. R. Cheng; S. B. Wang; G. L. Tong	Cadonilimab combined with trastuzumab and chemotherapy for HER2-positive gastric cancer with bone marrow metastasis and DIC: a case report and literature review	Frontiers in Immunology	Article	[Chen, Meijing; Fan, Jiwen; Zhou, Danyang; Cheng, Boran; Wang, Shubin; Tong, Gangling] Guangdong Med Univ, Dept Oncol,Affiliated Hosp,Canc Inst Shenzhen Peki, Shenzhen Key Lab Gastrointestinal Canc Translat Re, Peking Univ Shenzhen Hosp, Shenzhen, Peoples R China. Tong, GL，Guangdong Med Univ, Dept Oncol,Affiliated Hosp,Canc Inst Shenzhen Peki, Shenzhen Key Lab Gastrointestinal Canc Translat Re, P…	0	Jun	2025	10.3389/fimmu.2025.1608636	Front. Immunol.
60	S. Chen; F. Shi; Z. Q. Wu; L. G. Wang; H. J. Cai; P. Ma; Y. M. Zhou; Q. C. Mai; F. Wang; S. Y. Tang; W. Q. Zhuang; J. M. Lai; X. M. Chen; H. W. Chen; W. B. Guo	Hepatic Arterial Infusion Chemotherapy Plus Lenvatinib and Tislelizumab with or Without Transhepatic Arterial Embolization for Unresectable Hepatocellular Carcinoma with Portal Vein Tumor Thrombus and High Tumor Burden: A Multicenter Retrospective Study	Journal of Hepatocellular Carcinoma	Article	[Chen, Song] Sun Yat Sen Univ, Collaborat Innovat Ctr Canc Med, Dept Minimally Invas Intervent Therapy, State Key Lab Oncol South China,Canc Ctr, Guangzhou, Peoples R China. [Shi, Feng; Mai, Qicong; Chen, Xiaoming] Guangdong Prov Peoples Hosp, Dept Intervent Radiol, Guangzhou, Peoples R China. [Wu, Zhiqiang; Cai, Hongjie; Wang, Fan; Tang, Shuangyan; Zhuang, Wenquan; Guo, Wenbo] Sun Yat Sen Univ, …	18		2023	10.2147/jhc.S417550	J. Hepatocell. Carcinoma
61	X. Y. Chen; W. J. Shi	An unusual case of immune-related gastritis in one patient receiving toripalimab therapy	Immunotherapy	Article	[Chen, Xiaoyan; Shi, Wenjie] Nanchang Univ, Affiliated Hosp 1, Dept Gastroenterol, Nanchang 330006, Peoples R China. [Chen, Xiaoyan] Nanchang Univ, Affiliated Hosp 1, Jiangxi Inst Gastroenterol & Hepatol, Nanchang 330006, Peoples R China. Shi, WJ，Nanchang Univ, Affiliated Hosp 1, Dept Gastroenterol, Nanchang 330006, Peoples R China. 936519005@qq.com	2	Apr	2023	10.2217/imt-2022-0270	Immunotherapy
62	Q. Q. Cheng; J. F. Xie; Y. L. Duan; J. Li; Z. D. She; W. Lu; Y. Y. Chen	The psychological distress of gastrointestinal cancer patients and its association with quality of life among different genders	Supportive Care in Cancer	Article	[Cheng, Qinqin; Li, Juan; She, Zhengdi; Lu, Wen; Chen, Yongyi] Hunan Canc Hosp, Dept Anesthesiol, Changsha 410013, Hunan, Peoples R China. [Xie, Jianfei; Duan, Yinglong] Cent South Univ, Xiangya Hosp 3, Nursing Dept, Changsha 410013, Hunan, Peoples R China. Lu, W; Chen, YY，Hunan Canc Hosp, Dept Anesthesiol, Changsha 410013, Hunan, Peoples R China. luwen@hnca.org.cn; 414700595@qq.com	3	Jun	2024	10.1007/s00520-024-08533-z	Support. Care Cancer
63	J. Chesney; S. Awasthi; B. Curti; L. Hutchins; G. Linette; P. Triozzi; M. C. B. Tan; R. E. Brown; J. Nemunaitis; E. Whitman; C. Windham; J. Lutzky; G. F. Downey; N. Batty; T. Amatruda	Phase IIIb safety results from an expanded-access protocol of talimogene laherparepvec for patients with unresected, stage IIIB-IVM1c melanoma	Melanoma Research	Article	[Chesney, Jason] Univ Louisville, Dept Med, Louisville, KY 40292 USA. [Awasthi, Sanjay] City Hope Natl Med Ctr, Dept Med Oncol, Duarte, CA USA. [Batty, Nicolas] Amgen Inc, Dept Clin Res, Thousand Oaks, CA 91320 USA. [Curti, Brendan] Providence Canc Ctr, Earle A Chiles Res Inst, Portland, OR USA. [Hutchins, Laura] Univ Arkansas Med Sci, Dept Internal Med, Div Hematol Oncol, Little Rock, AR 72205 U…	30	Feb	2018	10.1097/cmr.0000000000000399	Melanoma Res.
64	J. Cho; H. S. Kim; B. M. Ku; Y. L. Choi; R. Cristescu; J. Han; J. M. Sun; S. H. Lee; J. S. Ahn; K. Park; M. J. Ahn	Pembrolizumab for Patients With Refractory or Relapsed Thymic Epithelial Tumor: An Open-Label Phase II Trial	Journal of Clinical Oncology	Article	[Cho, Jinhyun] Inha Univ, Inha Univ Hosp, Sch Med, Incheon, South Korea. [Kim, Hae Su] Vet Hlth Serv, Med Ctr, Seoul, South Korea. [Ku, Bo Mi; Choi, Yoon-La; Han, Joungho; Sun, Jong-Mu; Lee, Se-Hoon; Ahn, Jin Seok; Park, Keunchil; Ahn, Myung-Ju] Sunghyunkwan Univ, Samsung Med Ctr, Sch Med, Seoul, South Korea. [Cristescu, Razvan] Merck Res Labs, Boston, MA USA. (SKKU); Samsung Medical Center; Merc…	219	Aug	2019	10.1200/jco.2017.77.3184	J. Clin. Oncol.
65	Y. Chodakiewitz; S. Brown; J. L. Boxerman; J. M. Brody; J. M. Rogg	Ipilimumab treatment associated pituitary hypophysitis: Clinical presentation and imaging diagnosis	Clinical Neurology and Neurosurgery	Review	[Chodakiewitz, Yosef] Brown Univ, Alpert Med Sch, Providence, RI 02903 USA. [Brown, Sanford; Boxerman, Jerrold L.; Brody, Jeffrey M.; Rogg, Jeffrey M.] Brown Univ, Rhode Isl Hosp, Alpert Med Sch, Dept Diagnost Imaging, Providence, RI 02903 USA. Brown University Rogg, JM，Brown Univ, Rhode Isl Hosp, Alpert Med Sch, Dept Diagnost Imaging, 593 Eddy St, Providence, RI 02903 USA. jrogg@lifespan.org	40	Oct	2014	10.1016/j.clineuro.2014.06.011	Clin. Neurol. Neurosurg.
66	C. S. Cleeland; K. N. Keating; B. Cuffel; C. Elbi; J. M. Siegel; C. Gerlinger; T. Symonds; J. A. Sloan; A. C. Dueck; A. Bottomley; X. S. Wang; L. A. Williams; T. R. Mendoza	Developing a fit-for-purpose composite symptom score as a symptom burden endpoint for clinical trials in patients with malignant pleural mesothelioma	Scientific Reports	Article		2	Jun	2024	10.1038/s41598-024-62307-5	Sci Rep
67	M. Collins; J. M. Michot; F. X. Danlos; C. Mussini; E. Soularue; C. Mateus; D. Loirat; A. Buisson; I. Rosa; O. Lambotte; S. Laghouati; N. Chaput; C. Coutzac; A. L. Voisin; J. C. Soria; A. Marabelle; S. Champiat; C. Robert; F. Carbonnel	Inflammatory gastrointestinal diseases associated with PD-1 blockade antibodies	Annals of Oncology	Article	[Collins, M.; Soularue, E.; Carbonnel, F.] Kremlin Bicetre Hosp, AP HP, Dept Gastroenterol, 78 Rue Gen Leclerc, F-94270 Le Kremlin Bicetre, France. [Collins, M.; Mussini, C.; Soularue, E.; Lambotte, O.; Chaput, N.; Coutzac, C.; Carbonnel, F.] Paris Sud Univ, Le Kremlin Bicetre, France. [Michot, J. M.; Danlos, F. X.; Soria, J. C.; Marabelle, A.; Champiat, S.] Gustave Roussy, Drug Dev Dept, Villeju…	127	Nov	2017	10.1093/annonc/mdx403	Ann. Oncol.
68	R. M. Conry; J. C. Sullivan; L. B. Nabors	Ipilimumab-Induced Encephalopathy with a Reversible Splenial Lesion	Cancer Immunology Research	Article	[Conry, Robert M.] Univ Alabama Birmingham, Dept Med, Div Hematol Oncol, Birmingham, AL 35294 USA. [Sullivan, Joseph C.] Univ Alabama Birmingham, Dept Radiol, Neuroradiol Sect, Birmingham, AL 35243 USA. [Nabors, Louis B., III] Univ Alabama Birmingham, Dept Neurol, Neurooncol Program, Birmingham, AL 35294 USA. University of Alabama System; University of Alabama Birmingham; University of Alabama Sy…	46	Jun	2015	10.1158/2326-6066.Cir-15-0035	Cancer Immunol. Res.
69	P. Y. Courand; A. Bouali; B. Harbaoui; J. Cautela; F. Thuny; P. Lantelme	Myocarditis: Uncommon but severe toxicity of immune checkpoint inhibitors	Bulletin Du Cancer	Review	[Courand, Pierre-Yves; Bouali, Anissa; Harbaoui, Brahim; Lantelme, Pierre] Hop Croix Rousse, F-69004 Lyon, France. [Courand, Pierre-Yves; Bouali, Anissa; Harbaoui, Brahim; Lantelme, Pierre] Hop Lyon Sud, Hosp Civils Lyon, Cardiol Dept, F-69004 Lyon, France. [Courand, Pierre-Yves; Bouali, Anissa; Harbaoui, Brahim; Lantelme, Pierre] Univ Lyon, Univ Claude Bernard Lyon 1, Hosp Civils Lyon, CREATIS, …	7	Nov	2019	10.1016/j.bulcan.2019.09.003	Bull. Cancer
70	K. Cui; Z. Q. Wang; Q. Q. Zhang; X. J. Zhang	Immune checkpoint inhibitors and adrenal insufficiency: a large-sample case series study	Annals of Translational Medicine	Article	[Cui, Kai] Zhengzhou Univ, Acad Med Sci, Zhengzhou, Peoples R China. [Cui, Kai; Wang, Ziqi; Zhang, Qianqian; Zhang, Xiaoju] Zhengzhou Univ, Dept Resp & Crit Care Med, Peoples Hosp & Henan Prov Peoples Hosp, 7 Weiwu Rd, Zhengzhou 450003, Peoples R China. Zhang, XJ，Zhengzhou Univ, Dept Resp & Crit Care Med, Peoples Hosp & Henan Prov Peoples Hosp, 7 Weiwu Rd, Zhengzhou 450003, Peoples R China. 15837…	22	Mar	2022	10.21037/atm-21-7006	Ann. Transl. Med.
71	S. Cuzzubbo; F. Javeri; M. Tissier; A. Roumi; C. Barlog; J. Doridam; C. Lebbe; C. Belin; R. Ursu; A. F. Carpentier	Neurological adverse events associated with immune checkpoint inhibitors: Review of the literature	European Journal of Cancer	Review	[Cuzzubbo, S.; Javeri, F.; Tissier, M.; Roumi, A.; Barlog, C.; Doridam, J.; Belin, C.; Ursu, R.; Carpentier, A. F.] Hop Avicenne, AP HP, Serv Neurol, Bobigny, France. [Cuzzubbo, S.; Barlog, C.; Doridam, J.; Belin, C.; Ursu, R.; Carpentier, A. F.] Univ Paris 13, UFR Sante Med & Biol Humaine, Bobigny, France. [Lebbe, C.] Univ Paris Diderot, Sorbonne Paris Cite, Hop St Louis, APHP,Dermatol Dept,INSE…	395	Mar	2017	10.1016/j.ejca.2016.12:001	Eur. J. Cancer
72	S. P. D'Angelo; O. A. Hamid; A. Tarhini; D. Schadendorf; B. Chmielowski; F. A. Collichio; A. C. Pavlick; K. D. Lewis; S. C. Weil; J. Heyburn; C. Schweizer; D. J. O'Shannessy; R. D. Carvajal	A phase 2 study of ontuxizumab, a monoclonal antibody targeting endosialin, in metastatic melanoma	Investigational New Drugs	Article	[D'Angelo, Sandra P.] Mem Sloan Kettering Canc Ctr, 1275 York Ave, New York, NY 10021 USA. [D'Angelo, Sandra P.] Weill Cornell Med Coll, New York, NY USA. [Hamid, Omid A.] Angeles Clin & Res Inst, Los Angeles, CA USA. [Tarhini, Ahmad] Univ Pittsburgh, Pittsburgh, PA USA. [Schadendorf, Dirk] Univ Klinikum Essen, Essen, Germany. [Chmielowski, Bartosz] Univ Calif Los Angeles, Los Angeles, CA USA. [C…	22	Feb	2018	10.1007/s10637-017-0530-4	Invest. New Drugs
73	S. P. D'Angelo; M. R. Mahoney; B. A. Van Tine; J. Atkins; M. M. Milhem; B. N. Jahagirdar; C. R. Antonescu; E. Horvath; W. D. Tap; G. K. Schwartz; H. Streicher	Nivolumab with or without ipilimumab treatment for metastatic sarcoma (Alliance A091401): two open-label, non-comparative, randomised, phase 2 trials	Lancet Oncology	Article	[D'Angelo, Sandra P.; Antonescu, Cristina R.; Tap, William D.] Mem Sloan Kettering Canc Ctr, New York, NY 10065 USA. [D'Angelo, Sandra P.; Tap, William D.] Weill Cornell Med Coll, New York, NY USA. [Mahoney, Michelle R.] Mayo Clin, Alliance Stat & Data Ctr, Rochester, MN USA. [Van Tine, Brian A.] Washington Univ St Louis, Sch Med, St Louis, MO USA. [Atkins, James] Southeast Clin Oncol Res Consort…	552	Mar	2018	10.1016/s1470-2045(18)30006-8	Lancet Oncol.
74	D. Daoussis; P. Kraniotis; A. Filippopoulou; R. Argiriadi; S. Theodoraki; T. Makatsoris; A. Koutras; I. Kehagias; D. J. Papachristou; A. Solomou; H. Kalofonos; S. N. Liossis	An MRI study of immune checkpoint inhibitor-induced musculoskeletal manifestations myofasciitis is the prominent imaging finding	Rheumatology	Article	[Daoussis, Dimitrios; Filippopoulou, Alexandra; Liossis, Stamatis-Nick] Univ Patras, Sch Med, Patras Univ Hosp, Dept Rheumatol, Patras, Greece. [Kraniotis, Pantelis; Solomou, Aikaterini] Univ Patras, Sch Med, Patras Univ Hosp, Dept Radiol, Patras, Greece. [Argiriadi, Rafaella; Theodoraki, Spyridoula; Makatsoris, Thomas; Koutras, Angelos; Kalofonos, Haralabos] Univ Patras, Sch Med, Patras Univ Hos…	27	May	2020	10.1093/rheumatology/kez361	Rheumatology
75	M. A. Davies; P. Saiag; C. Robert; J. J. Grob; K. T. Flaherty; A. Arance; V. Chiarion-Sileni; L. Thomas; T. Lesimple; L. Mortier; S. J. Moschos; D. Hogg; I. Marquez-Rodas; M. Del Vecchio; C. Lebbe; N. Meyer; Y. Zhang; Y. J. Huang; B. Mookerjee; G. V. Long	Dabrafenib plus trametinib in patients with BRAF<SUP>V600</SUP>-mutant melanoma brain metastases (COMBI-MB): a multicentre, multicohort, open-label, phase 2 trial	Lancet Oncology	Article	[Davies, Michael A.] Univ Texas MD Anderson Canc Ctr, Melanoma Med Oncol & Syst Biol, Houston, TX 77030 USA. [Saiag, Philippe] Hop Ambroise Pare, AP HP, Serv Dermatol Gen & Oncol, Boulogne Billancourt, France. [Saiag, Philippe] Univ Versailles St Quentin En Yvelines, EA 4340, Boulogne Billancourt, France. [Robert, Caroline] Gustave Roussy, Dept Med Oncol, Serv Dermatol, Villejuif, France. [Robert…	565	Jul	2017	10.1016/s1470-2045(17)30429-1	Lancet Oncol.
76	S. J. de Azevedo; A. C. de Melo; L. Roberts; I. Caro; C. Xue; A. Wainstein	First-line atezolizumab monotherapy in patients with advanced BRAF<SUP>V600</SUP> wild-type melanoma	Pigment Cell & Melanoma Research	Article	[de Azevedo, Sergio Jobim] Hosp Clin Porto Alegre, Unidade Pesquisa Clin Oncol, R Ramiro Barcelos 2350 Rio Branco, BR-90035007 Porto Alegre, RS, Brazil. [de Melo, Andreia Cristina] Inst Nacl Canc, Rio De Janeiro, Brazil. [Roberts, Louise; Caro, Ivor] Genentech Roche, San Francisco, CA USA. [Xue, Cloris] Hoffmann La Roche Ltd, Mississauga, ON, Canada. [Wainstein, Alberto] Cenantron Ctr Avancado Tr…	28	Sep	2021	10.1111/pcmr.12960	Pigment Cell Melanoma Res.
77	G. de Chabot; G. Justeau; F. Pinquié; A. Nadaj-Pakleza; E. Hoppé; J. Hureaux; T. Urban	Unexpected adverse events of immunotherapies in non-small cell lung cancer: About 2 cases	Revue De Pneumologie Clinique	Article	[de Chabot, G.; Justeau, G.; Pinquie, F.; Hureaux, J.; Urban, T.] CHU Angers, Serv Pneumol, 4 Rue Larrey, F-49933 Angers, France. [Nadaj-Pakleza, A.] CHU Angers, Serv Neurol, Ctr Reference Malad Neuromusculaires Aquitaine Oc, 4 Rue Larrey, F-49933 Angers, France. [Hoppe, E.] CHU Angers, Serv Rhumatol, 4 Rue Larrey, F-49933 Angers, France. Universite d'Angers; Centre Hospitalier Universitaire d'An…	11	Dec	2017	10.1016/j.pneumo.2017.08.012	Rev. Pneumol. Clin.
78	C. O. de Oliveira; L. B. C. Carvalho; K. Carlos; C. Conti; M. M. de Oliveira; L. B. F. Prado; G. F. Prado	Opioids for restless legs syndrome	Cochrane Database of Systematic Reviews	Review	[de Oliveira, Cesar Osorio; Carlos, Karla; Prado, Gilmar F.] Univ Fed Sao Paulo, Dept Neurol, Escola Paulista Med, Sao Paulo, Brazil. [Carvalho, Luciane B. C.; Prado, Lucila B. F.] Univ Fed Sao Paulo, Dept Neurol, Sao Paulo, Brazil. [Conti, Cristiane] Univ Fed Sao Paulo, Sao Paulo, Brazil. [de Oliveira, Marcio M.] Univ Fed Maranhao, Morphol, Sao Luis, Brazil. Paulo (UNIFESP); Universidade Federal…	9		2016	10.1002/14651858.CD006941.pub2	Cochrane Database Syst Rev.
79	T. C. de Padua; M. Moschini; A. Martini; F. Pederzoli; L. Nocera; L. Marandino; D. Raggi; A. Briganti; F. Montorsi; A. Necchi	Efficacy and toxicity of antibody-drug conjugates in the treatment of metastatic urothelial cancer: A scoping review	Urologic Oncology-Seminars and Original Investigations	Review	[de Padua, Tiago Costa; Marandino, Laura; Raggi, Daniele; Necchi, Andrea] IRCCS San Raffaele Hosp, Dept Med Oncol, Milan, Italy. [Moschini, Marco; Pederzoli, Filippo; Nocera, Luigi; Briganti, Alberto; Montorsi, Francesco] IRCCS San Raffaele Hosp, Urol Res Inst, Div Expt Oncol, Unit Urol, Milan, Italy. [Martini, Alberto] La Croix Sud Hosp, Dept Urol, Toulouse, France. [Martini, Alberto] Inst Univ …	21	Oct	2022	10.1016/j.urolonc.2022.07.006	Urol. Oncol.-Semin. Orig. Investig.
80	M. L. De Perna; E. Rigamonti; R. Zannoni; V. Espeli; G. Moschovitis	Immune Checkpoint Inhibitors and Cardiovascular Adverse Events	Esc Heart Failure	Review	[De Perna, Maria Luisa; Rigamonti, Elia; Moschovitis, Giorgio] Ente Osped Cantonale, Ist Cardioctr Ticino, Dept Cardiol, Via Tesserete 46, CH-6900 Lugano, Switzerland. [Espeli, Vittoria] Ente Osped Cantonale, Ist Oncol Svizzera Italiana, Dept Oncol, Lugano, Switzerland. [Zannoni, Raffaele] Hop Univ Geneve HUG, Dept Med Interne, Serv Med Interne Gen, Rue Gabrielle Perret Gentil 4, Geneva, Switzerl…	1	Aug	2025	10.1002/ehf2.15281	ESC Heart Fail.
81	N. Denaro; O. Garrone; A. Morelli; B. Pellegrino; M. C. Merlano; D. Vacca; J. Pearce; D. Farci; A. Musolino; M. Scartozzi; C. Tommasi; C. Solinas	A narrative review of the principal glucocorticoids employed in cancer	Seminars in Oncology	Review	[Denaro, Nerina; Garrone, Ornella] Fdn IRCCS CaGranda Osped Maggiore Policlin, Med Oncol, Milan, Italy. [Morelli, Annamaria] SC Oncol Collegno Pinerolo, Collegno, Italy. [Pellegrino, Benedetta; Musolino, Antonino; Tommasi, Chiara] Univ Hosp Parma, Med Oncol & Breast Unit, Parma, Italy. [Pellegrino, Benedetta; Musolino, Antonino; Tommasi, Chiara] Univ Parma, Dept Med & Surg, Parma, Italy. [Merlano…	2	Dec	2022	10.1053/j.seminoncol.2023.01.004	Semin. Oncol.
82	N. Denaro; E. Passoni; A. Indini; G. Nazzaro; G. A. Beltramini; V. Benzecry; G. Colombo; C. Cauchi; C. Solinas; M. Scartozzi; A. V. Marzano; O. Garrone	Cemiplimab in Ultra-Octogenarian Patients with Cutaneous Squamous Cell Carcinoma: The Real-Life Experience of a Tertiary Referral Center	Vaccines	Article	[Denaro, Nerina; Cauchi, Carolina; Garrone, Ornella] Osped Maggiore Policlin, Fdn IRCCS Ca Granda, Oncol Unit, I-20122 Milan, Italy. [Passoni, Emanuela; Nazzaro, Gianluca; Benzecry, Valentina; Marzano, Angelo Valerio] Osped Maggiore Policlin, Fdn IRCCS Ca Granda, Dermatol Unit, I-20122 Milan, Italy. [Indini, Alice] Fdn Ist Ricovero & Cura Carattere Sci, Ist Nazl Tumori, Dept Med Oncol & Hematol, …	2	Sep	2023	10.3390/vaccines11091500	Vaccines
83	M. Deng; S. H. Li; Q. X. Wang; R. Zhao; J. W. Zou; W. P. Lin; J. Mei; W. Wei; R. P. Guo	Real-world outcomes of patients with advanced intrahepatic cholangiocarcinoma treated with programmed cell death protein-1-targeted immunotherapy	Annals of Medicine	Article	[Deng, Min; Li, Shaohua; Zhao, Rongce; Zou, Jingwen; Lin, Wenping; Mei, Jie; Wei, Wei; Guo, Rongping] Sun Yat Sen Univ, Dept Liver Surg, Canc Ctr, Guangzhou, Peoples R China. [Deng, Min; Li, Shaohua; Wang, Qiaoxuan; Zhao, Rongce; Zou, Jingwen; Lin, Wenping; Mei, Jie; Wei, Wei; Guo, Rongping] Collaborat Innovat Ctr Canc Med, State Key Lab Oncol South China, Guangzhou, Peoples R China. [Wang, Qiaox…	16	Dec	2022	10.1080/07853890.2022.2048416	Ann. Med.
84	I. Desideri; G. Francolini; V. Scotti; D. Pezzulla; C. Becherini; F. Terziani; C. D. Paoli; E. Olmetto; L. Visani; I. Meattini; D. Greto; P. Bonomo; M. Loi; B. Detti; L. Livi	Benefit of ablative versus palliative-only radiotherapy in combination with nivolumab in patients affected by metastatic kidney and lung cancer	Clinical & Translational Oncology	Article	[Desideri, I.; Francolini, G.; Scotti, V.; Pezzulla, D.; Becherini, C.; Terziani, F.; Paoli, C. Delli; Olmetto, E.; Visani, L.; Meattini, I.; Greto, D.; Bonomo, P.; Loi, M.; Detti, B.; Livi, L.] Univ Florence, Azienda Osped Univ Careggi, Radiat Oncol Unit, Viale Morgagni 85, I-50134 Florence, Italy. Desideri, I，Univ Florence, Azienda Osped Univ Careggi, Radiat Oncol Unit, Viale Morgagni 85, I-501…	20	Jul	2019	10.1007/s12094-018-02005-7	Clin. Transl. Oncol.
85	V. Di Stasi; D. La Sala; R. Cozzi; F. Scavuzzo; V. De Geronimo; M. Poggi; M. Vitale; A. Tortora	Immunotherapy-Related Hypophysitis: A Narrative Review	Cancers	Review	[Di Stasi, Vincenza] Natl Inst Gastroenterol IRCCS Saverio de Bellis, Ctr Nutr Res & Care Obes & Metab Dis, I-70013 Castellana Grotte, Italy. [La Sala, Domenico] AORN San Giuseppe Moscati, Contrada Amoretta, I-83100 Avellino, Italy. [Cozzi, Renato] Grande Osped Metropolitano Niguarda, Endocrine Unit, I-20162 Milan, Italy. [Scavuzzo, Francesco] UOC Endocrinol AORN A Cardarelli, I-80131 Naples, Ita…	0	Feb	2025	10.3390/cancers17030436	Cancers
86	P. T. Diamantopoulos; K. Tsatsou; O. Benopoulou; A. Anastasopoulou; H. Gogas	Inflammatory Myopathy and Axonal Neuropathy in a Patient With Melanoma Following Pembrolizumab Treatment	Journal of Immunotherapy	Article	[Diamantopoulos, Panagiotis T.; Benopoulou, Olga; Anastasopoulou, Amalia; Gogas, Helen] Univ Athens, Laikon Gen Hosp, Dept Internal Med 1, Athens 11527, Greece. [Tsatsou, Katerina] Laikon Gen Hosp, Neurol Dept, Athens, Greece. Laiko General Hospital Diamantopoulos, PT，Univ Athens, Laikon Gen Hosp, Dept Internal Med 1, Athens 11527, Greece. pandiamantopoulos@gmail.com	26	Jul-Aug	2017		J. Immunother.
87	X. Ding; W. J. Zhang; R. You; X. Zou; Z. Q. Wang; Y. F. Ouyang; L. Peng; Y. P. Liu; C. Y. Duan; Q. Yang; C. Lin; Y. L. Xie; S. Y. Chen; Y. L. Liu; C. M. Gu; R. Q. Xie; P. Y. Huang; M. H. Hong; Y. J. Hua; M. Y. Chen	Camrelizumab Plus Apatinib in Patients With Recurrent or Metastatic Nasopharyngeal Carcinoma: An Open-Label, Single-Arm, Phase II Study	Journal of Clinical Oncology	Article	[Ding, Xi; You, Rui; Zou, Xiong; Ouyang, Yan-Feng; Peng, Lan; Liu, You-Ping; Yang, Qi; Lin, Chao; Xie, Yu-Long; Chen, Si-Yuan; Liu, Yong-Long; Gu, Chen-Mei; Xie, Ruo-Qi; Huang, Pei-Yu; Hua, Yi-Jun; Chen, Ming-Yuan] Sun Yat Sen Univ, Canc Ctr, Dept Nasopharyngeal Carcinoma, Guangzhou, Peoples R China. [Ding, Xi; Zhang, Wei-Jing; You, Rui; Zou, Xiong; Ouyang, Yan-Feng; Peng, Lan; Liu, You-Ping; Yan…	44	May	2023	10.1200/jco.22.01450	J. Clin. Oncol.
88	B. Djavan; K. Nelson; A. Kazzazi; A. Bruhn; H. Sadri; A. Gomez-Pinillos; A. C. Ferrari	Immunotherapy in the treatment of advanced prostate cancer	Canadian Journal of Urology	Review	[Djavan, Bob; Kazzazi, Amir; Bruhn, Aron; Sadri, Helen] NYU, New York Univ Sch Med, Dept Urol, New York, NY USA. [Nelson, Kathleen] Vox Med, New York, NY USA. [Gomez-Pinillos, Alejandro; Ferrari, Anna C.] NYU, NYU Canc Inst, New York Univ Sch Med, New York, NY USA. Djavan, B，New York Univ Hosp, 150 E 32nd St, New York, NY 10016 USA.	2	Oct	2011		Can. J. Urol.
89	C. Domblides; M. Gross-Goupil; A. Ravaud; F. Poullenot; A. Daste	Colitis presenting 5 months after the final dose of anti-PD-1: long-term monitoring is warranted after adjuvant therapy	Immunotherapy	Article	[Domblides, Charlotte; Gross-Goupil, Marine; Ravaud, Alain; Daste, Amaury] Univ Bordeaux, CHU Bordeaux, Hop St Andre, Dept Med Oncol, Bordeaux, France. [Poullenot, Florian] Univ Bordeaux, CHU Bordeaux, Hop Haut Leveque, Dept Gastroenterol, Bordeaux, France. Bordeaux Daste, A，Univ Bordeaux, CHU Bordeaux, Hop St Andre, Dept Med Oncol, Bordeaux, France. amaury.daste@chu-bordeaux.fr	0	Jun	2021	10.2217/imt-2020-0282	Immunotherapy
90	J. A. du Payrat; C. Cugnet-Anceau; D. Maillet; M. Levy; G. Raverot; E. Disse; F. Borson-Chazot	Checkpoint inhibitors-induced hypophysitis	Bulletin Du Cancer	Review	[du Payrat, Juliette Abeillon; Levy, Manon; Raverot, Gerald; Borson-Chazot, Francoise] Hosp Civils Lyon, Federat Endocrinol, 28 Ave Doyen Lepine, F-69677 Bron, France. [Cugnet-Anceau, Christine; Levy, Manon; Disse, Emmanuel] Hosp Civils Lyon, Hop Lyon Sud, Serv Endocrinol Diabetol & Nutr, 165 Chemin Grand Revoyet, F-69310 Pierre Benite, France. [Maillet, Denis] Hosp Civils Lyon, Hop Lyon Sud, Ser…	6	Apr	2020	10.1016/j.bulcan.2020.01.012	Bull. Cancer
91	X. H. Duan; H. Li; D. L. Kuang; P. F. Chen; K. Zhang; Y. L. Li; X. He; C. Xing; H. B. Wang; Y. X. Liu; L. M. Xie; S. X. Zhang; Q. Zhang; P. X. Zhu; H. L. Dong; J. C. Xie; H. Li; Y. Wang; M. Shi; G. B. Jiang; Y. D. Xu; S. Q. Zhou; C. Y. Shang; J. Z. Ren; X. W. Han	Transcatheter arterial chemoembolization plus apatinib with or without camrelizumab for unresectable hepatocellular carcinoma: a multicenter retrospective cohort study	Hepatology International	Article	[Duan, Xuhua; Li, Hao; Kuang, Donglin; Chen, Pengfei; Ren, Jianzhuang; Han, Xinwei] Zhengzhou Univ, Affiliated Hosp 1, Dept Intervent Radiol, 1, East Jian She Rd, Zhengzhou, Henan, Peoples R China. [Zhang, Kai] Zhengzhou Univ, Affiliated Hosp 3, Dept Intervent Radiol, Zhengzhou, Henan, Peoples R China. [Li, Yanliang] Dengzhou Peoples Hosp, Dept Intervent & Oncol, Nanyang, Henan, Peoples R China. …	22	Aug	2023	10.1007/s12072-023-10519-8	Hepatol. Int.
92	T. Duarte; C. Costa; S. Gonçalves; L. Raposo; A. Ferreira; C. Albuquerque; N. Vau; R. Caria	A case of lymphocytic myocarditis in a patient treated with an immune checkpoint inhibitor, a recent class of chemotherapy agents	Revista Portuguesa De Cardiologia	Article	[Duarte, Tatiana; Costa, Catia; Goncalves, Sara; Caria, Rui] Ctr Hosp Setubal, Hosp S Bernardo, Cardiol Dept, Setubal, Portugal. [Vau, Nuno] Ctr Hosp Lisboa Ocidental, Hosp St Cruz, Lisbon, Portugal. [Vau, Nuno] Fundacao Champalimaud, Lisbon, Portugal. Fundacao Champalimaud Duarte, T，Ctr Hosp Setubal, Hosp S Bernardo, Cardiol Dept, Setubal, Portugal. tatiana.isabel.duarte@gmail.com	3	Dec	2022	10.1016/j.repc.2019.03.013	Rev. Port. Cardiol.
93	S. Ebrahimi; A. Habibzadeh; S. Khojasteh-Kaffash; P. Valizadeh; N. Samieefar; N. Rezaei	Immune checkpoint inhibitors therapy as the game-changing approach for pediatric lymphoma: A brief landscape	Critical Reviews in Oncology Hematology	Review	[Ebrahimi, Sara] Shahid Beheshti Univ Med Sci, Sch Med, Tehran, Iran. [Ebrahimi, Sara; Habibzadeh, Adrina; Khojasteh-Kaffash, Soroush; Valizadeh, Parya; Samieefar, Noosha; Rezaei, Nima] Universal Sci Educ & Res Network USERN, Network Interdisciplinar Neonates & Infants NINI, Tehran, Iran. [Habibzadeh, Adrina] Fasa Univ Med Sci, Student Res Comm, Fasa, Iran. [Khojasteh-Kaffash, Soroush] Mashhad Un…	1	Jan	2024	10.1016/j.critrevonc.2023.104225	Crit. Rev. Oncol./Hematol.
94	M. E. Ecker; H. Weckauf; S. Tebbe; F. Schuppert	Immune-mediated Gastritis in a Patient with metastatic Lung Cancer due to Therapy with the immune Checkpoint Inhibitor Pembrolizumab - Differences and Similarities in Comparison to endogenous" autoimmune Type A Gastritis and a review of literature"	Zeitschrift Fur Gastroenterologie	Review	[Ecker, Miriam Eva; Schuppert, Frank] Klinikum Kassel GmbH, Gastroenterol Endocrinol Diabetol & Gen Med, Kassel, Germany. [Weckauf, Helgard] Klinikum Kassel GmbH, Pathol, Kassel, Germany. [Tebbe, Sandra] Private Practice Haematol & Oncol, Kassel, Germany. [Ecker, Miriam Eva] Klinikum Kassel GmbH, Gastroenterol Endocrinol Diabetol & Gen Med, Monchebergstr 41-43, D-34125 Kassel, Germany. Ecker, ME，…	4	Oct	2023	10.1055/a-2000-5705	Z. Gastroent.
95	R. El Hazzaz; M. Kfoury; P. Lavaud; A. Marabelle; S. Champiat; N. Mellas; B. Besse; C. Massard; A. Geraud	Impact of the use of systemic corticosteroid therapy on the effectiveness of immune checkpoint inhibitors	Bulletin Du Cancer	Article	[El Hazzaz, Reda; Kfoury, Maria; Lavaud, Pernelle; Besse, Benjamin; Geraud, Arthur] Gustave Roussy, Hop Jour, Dept Med Oncol, 114 Rue Edouard Vaillant, F-94805 Villejuif, France. [El Hazzaz, Reda; Mellas, Nawfel] Ctr Hosp Univ Hassan II, Serv Oncol Med, BP 1835 Atlas,Ave Hassan 2, Fes 30050, Morocco. [Marabelle, Aurelien; Champiat, Stephane; Massard, Christophe; Geraud, Arthur] Gustave Roussy, De…	2	Jun	2021	10.1016/j.bulcan.2021.01.015	Bull. Cancer
96	G. Eleftheriotis; E. Skopelitis	Immune-checkpoint inhibitor-associated grade 3 hepatotoxicity managed with enteric-coated budesonide monotherapy: A case report	Medicine	Article	[Eleftheriotis, Gerasimos; Skopelitis, Elias] Gen Hosp Nikaia Piraeus Agios Panteleimon, Dept Internal Med 2, Athens, Greece. Eleftheriotis, G，Gen Hosp Nikaia Piraeus Agios Panteleimon, Dept Internal Med 2, Athens, Greece. makiseleftheriotis@yahoo.gr	8	Aug	2022	10.1097/md.0000000000029473	Medicine (Baltimore)
97	M. Elmasry; B. Dong; C. Rios; A. Breaux; D. Miller	Delayed hemorrhagic gastritis caused by immunotherapy in a patient With metastatic melanoma	American Journal of the Medical Sciences	Review	[Elmasry, Mohamed; Dong, Brian; Rios, Cristian; Breaux, Andrea; Miller, Donald] Univ Louisville, Div Med Oncol Hematol, Dept Med, Louisville, KY USA. [Elmasry, Mohamed; Dong, Brian; Rios, Cristian; Breaux, Andrea; Miller, Donald] Univ Louisville, James Graham Brown Canc Ctr, Louisville, KY USA. [Miller, Donald] James Graham Brown Canc Ctr, 529 S Jackson St, Louisville, KY 40202 USA. Miller, D，Jam…	9	Sep	2022	10.1016/j.amjms.2022.02.010	Am. J. Med. Sci.
98	M. Erritzoe-Jervild; S. N. Moller; C. Kruuse; C. Stenor	Immune checkpoint inhibitor-related CNS vasculitis - A systematic review and report of 6 cases	Journal of Stroke & Cerebrovascular Diseases	Article	[Erritzoe-Jervild, Mai; Moller, Simon Nue; Kruuse, Christina; Stenor, Christian] Univ Copenhagen, Copenhagen, Denmark. [Erritzoe-Jervild, Mai; Kruuse, Christina; Stenor, Christian] Copenhagen Univ Hosp Herlev & Gentofte, Dept Neurol, Neurovasc Res Unit NVRU, Copenhagen, Denmark. [Kruuse, Christina] Copenhagen Univ Hosp, Rigshosp, Neurosci Ctr, Dept Brain and Spinal Cord Injury, Copenhagen, Denmar…	2	May	2025	10.1016/j.jstrokecerebrovasdis.2025.108265	J. Stroke Cerebrovasc. Dis.
99	W. Fang; Y. Gao; X. Y. Shi; X. R. Zhang; S. Zhou; H. X. Zhu; W. Yan; H. P. Wang	Immune checkpoint inhibitors-related pancreatitis with fulminant type 1 diabetes mellitus: case report and literature review	Frontiers in Immunology	Review	[Fang, Wei; Zhu, Hongxia; Yan, Wei; Wang, Huanping] Chengdu Shuangliu Hosp Tradit Chinese Med, Dept Anorectal, Chengdu 610200, Peoples R China. [Gao, Yang] Sichuan Univ, West China Hosp, Dept Ultrasound, Chengdu, Peoples R China. [Shi, Xiaoyan] Southern Univ Sci & Technol, Sch Med, Dept Human Cell Biol & Genet, Shenzhen, Peoples R China. [Zhang, Xiaoran; Zhou, Shan] Hosp Chengdu Univ Tradit Chine…	3	Sep	2023	10.3389/fimmu.2023.1243773	Front. Immunol.
100	W. L. Fang; W. Sun; W. J. Fang; J. Zhang; C. J. Wang	Clinical features, treatment, and outcome of pembrolizumab induced cholangitis	Naunyn-Schmiedebergs Archives of Pharmacology	Article	[Fang, Weilun; Sun, Wei; Fang, Weijin; Wang, Chunjiang] Cent South Univ, Xiangya Hosp 3, Dept Pharm, 138 Tongzipo Rd, Changsha 410013, Hunan, Peoples R China. [Fang, Weilun] Changsha Med Univ, Coll Pharm, Changsha 410219, Peoples R China. [Zhang, Jian] Cent South Univ, Xiangya Hosp 3, Dept Hematol, 138 Tongzipo Rd, Changsha 410013, Hunan, Peoples R China. University Wang, CJ，Cent South Univ, Xian…	12	Oct	2024	10.1007/s00210-024-03135-2	Naunyn-Schmiedebergs Arch. Pharmacol.
101	M. M. Fareed; L. R. G. Pike; A. Bang; M. A. Huynh; A. Taylor; A. Spektor; M. M. Awad; P. A. Ott; M. Krishnan; T. A. Balboni; J. D. Schoenfeld	Palliative Radiation Therapy for Vertebral Metastases and Metastatic Cord Compression in Patients Treated With Anti-PD-1 Therapy	Frontiers in Oncology	Article	[Fareed, Muhammad Mohsin; Pike, Luke R. G.; Mai Anh Huynh; Taylor, Allison; Spektor, Alexander; Krishnan, Monica; Balboni, Tracy A.; Schoenfeld, Jonathan D.] Harvard Med Sch, Dept Radiat Oncol, Dana Farber Canc Inst, Brigham & Womens Hosp, Boston, MA 02115 USA. [Bang, Andrew] Princess Margaret Canc Ctr, Dept Radiat Oncol, Toronto, ON, Canada. [Awad, Mark M.; Ott, Patrick A.] Harvard Med Sch, Dana…	9	Mar	2019	10.3389/fonc.2019.00199	Front. Oncol.
102	M. Z. Farooq; S. B. Aqeel; P. Lingamaneni; R. C. Pichardo; A. Jawed; S. Khalid; S. U. Banskota; P. F. Fu; A. Mangla	Association of Immune Checkpoint Inhibitors With Neurologic Adverse Events A Systematic Review and Meta-analysis	Jama Network Open	Review	[Farooq, Muhammad Zain] Univ S Florida, Moffitt Canc Ctr, Dept Hematol & Oncol, Tampa, FL 33620 USA. [Aqeel, Sheeba Ba] Roswell Pk Comprehens Canc Ctr, Buffalo, NY USA. [Lingamaneni, Prasanth] John H Stroger Jr Hosp Cook Cty, Dept Internal Med, Chicago, IL USA. [Pichardo, Rayli Carolina] Henry Ford Hlth Syst, Dept Hematol & Oncol, Detroit, MI USA. [Jawed, Aleeza] Ziauddin Univ Hosp, Dept Internal…	39	Apr	2022	10.1001/jamanetworkopen.2022.7722	JAMA Netw. Open
103	L. N. Feng; J. He; L. X. Feng; Y. Li; J. Li; C. Chen	Symptoms, symptom clusters and associated factors among cancer patients receiving immune checkpoint inhibitor therapy: A cross-sectional survey	European Journal of Oncology Nursing	Article	[Feng, Li Na; He, Jin; Li, Juan; Chen, Chen] Tianjin Med Univ, Canc Inst & Hosp, Natl Clin Res Ctr Canc, Tianjins Clin Res Ctr Canc,Dept Lymphoma,Key Lab C, Tianjin 300060, Peoples R China. [Feng, Li Xia] Tianjin Canc Hosp Airport Hosp, Nursing Dept, Tianjin, Peoples R China. [Li, Yan] Tianjin Med Univ, Canc Inst & Hosp, Natl Clin Res Ctr Canc, Tianjins Clin Res Ctr Canc,Dept Gastrointestinal O, …	2	Apr	2023	10.1016/j.ejon.2023.102288	Eur. J. Oncol. Nurs.
104	M. Ferioli; V. Lancellotta; A. M. Perrone; A. Arcelli; A. Galuppi; L. Strigari; M. Buwenge; F. De Terlizzi; S. Cammelli; R. Iezzi; P. De Iaco; L. Tagliaferri; A. G. Morganti	Electrochemotherapy of skin metastases from malignant melanoma: a PRISMA-compliant systematic review	Clinical & Experimental Metastasis	Review	[Ferioli, Martina; Arcelli, Alessandra; Galuppi, Andrea; Buwenge, Milly; Cammelli, Silvia; Morganti, Alessio G.] Bologna Univ, IRCCS Azienda Osped, Alma Mater Studiorum, Radiat Oncol,DIMES, Via Albertoni 15, I-40138 Bologna, Italy. [Lancellotta, Valentina; Tagliaferri, Luca] Fdn Policlin Univ A Gemelli IRCCS, Dipartimento Diagnost Immagini Radioterapia Oncol, UOC Radioterapia Oncol, Rome, Italy. …	12	Oct	2022	10.1007/s10585-022-10180-9	Clin. Exp. Metastasis
105	R. S. Finn; B. Y. Ryoo; C. H. Hsu; D. N. Li; A. M. Burgoyne; C. Cotter; S. Badhrinarayanan; Y. L. Wang; A. Q. Yin; T. R. Edubilli; S. Mahrus; M. H. Secrest; C. S. Shemesh; N. Yu; S. P. Hack; E. Cha; E. Gane	Tiragolumab in combination with atezolizumab and bevacizumab in patients with unresectable, locally advanced or metastatic hepatocellular carcinoma (MORPHEUS-Liver): a randomised, open-label, phase 1b-2 study	Lancet Oncology	Article	[Finn, Richard S.] Univ Calif Los Angeles UCLA, Los Angeles, CA 90095 USA. [Ryoo, Baek-Yeol] Asan Med Ctr, Seoul, South Korea. [Hsu, Chih-Hung] Natl Taiwan Univ Hosp, Taipei, Taiwan. [Li, Daneng] City Hope Comprehens Canc Ctr, Los Angeles, CA USA. [Burgoyne, Adam M.] Univ Calif San Diego, San Diego, CA USA. [Cotter, Christopher; Badhrinarayanan, Shreya; Wang, Yulei; Mahrus, Sami; Secrest, Matthew…	14	Feb	2025	10.1016/s1470-2045(24)00679-x	Lancet Oncol.
106	M. H. G. Foppen; M. W. Rohaan; J. S. W. Borgers; D. Philips; F. Vyth-Dreese; J. H. Beijnen; B. Nuijen; J. H. van den Berg; J. Haanen	Intradermal naked DNA vaccination by DNA tattooing for mounting tumor-specific immunity in stage IV melanoma patients: a phase I clinical trial	Oncology Research and Treatment	Article	[Rohaan, Maartje W.; Borgers, Jessica S. W.; Haanen, John B. A. G.] Netherlands Canc Inst, Div Med Oncol, Amsterdam, Netherlands. [Philips, Daisy; Vyth-Dreese, Florry; van den Berg, Joost H.; Haanen, John B. A. G.] Netherlands Canc Inst, Div Mol Oncol & Immunol, Amsterdam, Netherlands. [Beijnen, Jos H.; Nuijen, Bastiaan] Netherlands Canc Inst, Div Pharm & Pharmacol, Amsterdam, Netherlands. [Haane…	3	Aug	2024	10.1159/000537896	Oncol. Res. Treat.
107	N. Frei; F. Caobelli; D. Kyburz	Bilateral proximal hamstring muscle avulsion after treatment with immune checkpoint inhibitors and corticosteroids	Swiss Medical Weekly	Article	[Frei, Nicolas; Kyburz, Diego] Univ Hosp Basel, Dept Rheumatol, Basel, Switzerland. [Caobelli, Federico] Univ Hosp Basel, Dept Nucl Med, Basel, Switzerland. Frei, N，Univ Hosp Basel, Petersgraben 4, CH-4031 Basel, Switzerland. Nicolaseduard.frei@usb.ch	0	Sep	2021	10.4414/SMW.2021.w30011	Swiss Med. Wkly.
108	S. Frentzas; A. R. A. Mislang; C. Lemech; A. Nagrial; C. Underhill; W. J. Wang; Z. M. Wang; B. Y. Li; Y. Xia; J. I. G. Coward	Phase 1a dose escalation study of ivonescimab (AK112/SMT112), an anti-PD-1/VEGF-A bispecific antibody, in patients with advanced solid tumors	Journal for Immunotherapy of Cancer	Article	[Frentzas, Sophia] Monash Hlth, Dept Med Oncol, Melbourne, Vic, Australia. [Frentzas, Sophia] Monash Univ, Fac Med Nursing & Hlth Sci, Melbourne, Vic, Australia. [Mislang, Anna Rachelle Austria] Icon Adelaide Canc Ctr, Kurralta Pk, SA, Australia. [Mislang, Anna Rachelle Austria] Flinders Univ S Australia, Coll Med & Publ Hlth, Flinders Ctr Innovat Canc, Bedford Pk, SA, Australia. [Lemech, Charlot…	25	Apr	2024	10.1136/jitc-2023-008037	J. Immunother. Cancer
109	C. F. Friedman; B. L. Manning-Geist; Q. Zhou; T. Soumerai; A. Holland; A. D. Paula; H. Green; M. A. Ozsoy; A. Iasonos; T. Hollmann; M. M. Leitao; J. J. Mueller; V. Makker; W. P. Tew; R. E. O'Cearbhaill; Y. L. Liu; M. M. Rubinstein; T. Troso-Sandoval; S. M. Lichtman; A. Schram; C. Kyi; R. N. Grisham; P. Causa Andrieu; E. J. Wherry; C. Aghajanian; B. Weigelt; M. L. Hensley; D. Zamarin	Nivolumab for mismatch-repair-deficient or hypermutated gynecologic cancers: a phase 2 trial with biomarker analyses	Nature Medicine	Article	[Friedman, Claire F.; Soumerai, Tara; Ozsoy, Melih Arda; Makker, Vicky; Tew, William P.; O'Cearbhaill, Roisin E.; Liu, Ying L.; Rubinstein, Maria M.; Troso-Sandoval, Tiffany; Lichtman, Stuart M.; Schram, Alison; Kyi, Chrisann; Grisham, Rachel N.; Aghajanian, Carol; Hensley, Martee L.] Mem Sloan Kettering Canc Ctr, Dept Med, Gynecol Med Oncol Serv, New York, NY 10021 USA. [Friedman, Claire F.; Hol…	15	May	2024	10.1038/s41591-024-02942-7	Nat. Med.
110	H. M. Fu; Z. T. Chen; J. W. Chen; S. Zhang	Efficacy and Safety of Neoadjuvant Immunotherapy Combined with Sandwich Chemoradiotherapy in Locally Advanced Nasopharyngeal Carcinoma: A Retrospective Study	Oncotargets and Therapy	Article	[Fu, Huimin; Chen, Jiawei; Zhang, Shuai] Hainan Med Univ, Hainan Affiliated Hosp, Dept Radiat Oncol, Haikou 570311, Hainan, Peoples R China. [Chen, Zetan; Chen, Jiawei; Zhang, Shuai] Hainan Med Univ, Hainan Gen Hosp, Dept Radiat Oncol, Hainan Affiliated Hosp, 19 Xiuhua Rd, Haikou 570311, Hainan Prov, Peoples R China. Chen, JW; Zhang, S，Hainan Med Univ, Hainan Gen Hosp, Dept Radiat Oncol, Hainan A…	2		2024	10.2147/ott.S489714	OncoTargets Ther.
111	P. R. Galle; R. S. Finn; S. K. Qin; M. Ikeda; A. X. Zhu; T. Y. Kim; M. Kudo; V. Breder; P. Merle; A. Kaseb; D. N. Li; S. Mulla; W. Verret; D. Z. Xu; S. Hernandez; B. Y. Ding; J. Liu; C. Huang; H. Y. Lim; A. L. Cheng; M. Ducreux	Patient-reported outcomes with atezolizumab plus bevacizumab versus sorafenib in patients with unresectable hepatocellular carcinoma (IMbrave150): an open-label, randomised, phase 3 trial	Lancet Oncology	Article	[Galle, Peter R.] Univ Med Ctr Mainz, Dept Internal Med, D-55131 Mainz, Germany. [Finn, Richard S.] Univ Calif Los Angeles, Dept Med, Div Hematol & Oncol, Jonsson Comprehens Canc Ctr,Geffen Sch Med, Los Angeles, CA 90024 USA. [Qin, Shukui] Jinling Hosp, Peoples Liberat Army Canc Ctr, Nanjing, Peoples R China. [Ikeda, Masafumi] Natl Canc Ctr Hosp East, Dept Hepatobiliary & Pancreat Oncol, Kashiwa,…	263	Jul	2021	10.1016/s1470-2045(21)00151-0	Lancet Oncol.
112	J. Gao; R. S. Chung; J. Chwa; K. Hur	Association of Sinonasal Symptoms and Disease With Immune Checkpoint Inhibitor Therapy	Laryngoscope Investigative Otolaryngology	Article	[Gao, Jaynelle; Chung, Ryan S.; Chwa, Jason] Univ Southern Calif, Keck Sch Med, Los Angeles, CA USA. [Hur, Kevin] Univ Southern Calif, Keck Sch Med, Caruso Dept Otolaryngol Head & Neck Surg, Los Angeles, CA 90007 USA. Hur, K，Univ Southern Calif, Keck Sch Med, Caruso Dept Otolaryngol Head & Neck Surg, Los Angeles, CA 90007 USA. kevinhur@usc.edu	0	Jun	2025	10.1002/lio2.70148	Laryngoscope Investig. Otol.
113	M. C. Garassino; S. Gadgeel; E. Esteban; E. Felip; G. Speranza; M. Domine; M. Hochmair; S. Powell; S. Y. S. Cheng; H. G. Bischoff; N. Peled; M. Reck; R. N. Hui; E. B. Garon; M. Boyer; Z. W. Wei; T. Burke; M. C. Pietanza; D. Rodríguez-Abreu	Patient-reported outcomes following pembrolizumab or placebo plus pemetrexed and platinum in patients with previously untreated, metastatic, non-squamous non-small-cell lung cancer (KEYNOTE-189): a multicentre, double-blind, randomised, placebo-controlled, phase 3 trial	Lancet Oncology	Article	[Garassino, Marina C.] Fdn IRCCS Ist Nazl Tumori, I-20133 Milan, Italy. [Gadgeel, Shirish] Univ Michigan, Dept Med Oncol 1, Ann Arbor, MI 48109 USA. [Esteban, Emilio] Hosp Univ Cent Asturias, Oviedo, Spain. [Felip, Enriqueta] Vall dHebron Univ, VHIO, Barcelona, Spain. [Speranza, Giovanna] Hop Charles Le Moyne, Ctr Integre Canc Monteregie, Greenfield Pk, PQ, Canada. [Domine, Manuel] Hosp Univ Fdn …	166	Mar	2020	10.1016/51470-2045(19)30301-0	Lancet Oncol.
114	M. L. Gauci; B. Baroudjian; P. Laly; I. Madelaine; L. Da Meda; L. Vercellino; M. Bagot; F. Lioté; C. Pages; C. Lebbé	Remitting seronegative symmetrical synovitis with pitting edema (RS3PE) syndrome induced by nivolumab	Seminars in Arthritis and Rheumatism	Review	[Gauci, Marie-Lea; Baroudjian, Barouyr; Laly, Pauline; Da Meda, Laetitia; Bagot, Martine; Pages, Cecile; Lebbe, Celeste] Univ Paris Diderot, Sorbonne Paris Cite, St Louis Hosp, Dermatol Dept,INSERM,U976, Paris, France. [Madelaine, Isabelle] Univ Paris Diderot, Sorbonne Paris Cite, St Louis Hosp, Pharm,INSERM,U976, Paris, France. [Vercellino, Laetitia] Univ Paris Diderot, Sorbonne Paris Cite, St L…	32	Oct	2017	10.1016/j.semarthrit.2017.03.003	Semin. Arthritis Rheum.
115	M. L. Gauci; P. Laly; S. Leonard-Louis; A. Behin; J. Gottlieb; I. Madelaine-Chambrin; B. Baroudjian; L. Da-Meda; S. Mourah; M. Battistella; N. Basset-Seguin; M. Bagot; C. Pages; L. Vercellino; T. Maisonobe; C. Lebbé	Focal necrotizing myopathy with 'dropped-head syndrome' induced by cobimetinib in metastatic melanoma	Melanoma Research	Article	[Gauci, Marie-Lea; Laly, Pauline; Gottlieb, Jeremy; Baroudjian, Barouyr; Da-Meda, Laetitia; Basset-Seguin, Nicole; Bagot, Martine; Pages, Cecile; Lebbe, Celeste] St Louis Hosp, APHP, Dermatol Dept, Paris, France. [Madelaine-Chambrin, Isabelle] St Louis Hosp, APHP, Pharmacol Dept, Paris, France. [Mourah, Samia] St Louis Hosp, APHP, Pharmacogen Lab, Paris, France. [Battistella, Maxime] St Louis Hos…	13	Oct	2017	10.1097/cmr.0000000000000377	Melanoma Res.
116	T. Gazitt; D. Zisman; G. Gardner	Polymyalgia Rheumatica: a Common Disease in Seniors	Current Rheumatology Reports	Article	[Gazitt, Tal; Gardner, Gregory] Univ Washington, Div Rheumatol, Seattle, WA 98195 USA. [Gazitt, Tal; Zisman, Devy] Cannel Med Ctr, Rheumatol Unit, Haifa, Israel. [Zisman, Devy] Technion, Ruth & Bruce Rappaport Fac Med, Haifa, Israel. Health Services; Carmel Medical Center; Technion Israel Institute of Technology; Rappaport Faculty of Medicine Gazitt, T，Univ Washington, Div Rheumatol, Seattle, WA …	17	Jun	2020	10.1007/s11926-020-00919-2	Curr. Rheumatol. Rep.
117	G. George; L. Schmidt; P. Tolat; M. Riese; D. Kilari	Salvage ipilimumab associated with a significant response in sarcomatoid renal cell carcinoma	Journal for Immunotherapy of Cancer	Article	[George, Gemlyn; Schmidt, Laura; Riese, Mathew; Kilari, Deepak] Med Coll Wisconsin, Dept Hematol & Oncol, Milwaukee, WI 53226 USA. [Tolat, Parag] Med Coll Wisconsin, Dept Radiol, 8700 W Wisconsin Ave, Milwaukee, WI 53226 USA. [Riese, Mathew] Versiti Blood Ctr Wisconsin, Blood Res Inst, Milwaukee, WI 53213 USA. Blood Center of Wisconsin Kilari, D，Med Coll Wisconsin, Dept Hematol & Oncol, Milwaukee…	4	Feb	2020	10.1136/jitc-2020-000584	J. Immunother. Cancer
118	S. Georgopoulou; J. Droney; P. P. Jaganathan; P. Howell; A. Macklin-Doherty; K. Young; S. Cruickshank	Identification of the PROMs used to assess ICI toxicities and HRQoL in patients receiving immune checkpoint inhibitor treatment in cancer care and their suitability: A systematic review	Cancer Treatment Reviews	Review	[Georgopoulou, Sofia; Droney, Joanne; Jaganathan, Poorni Priya; Macklin-Doherty, Aislinn; Young, Kate; Cruickshank, Susanne] Royal Marsden NHS Fdn Trust, London, England. [Droney, Joanne] Imperial Coll London, London, England. [Howell, Paul] Royal Marsden Sch, London, England. Marsden NHS Foundation Trust Georgopoulou, S，Royal Marsden NHS Fdn Trust, London, England. sofia.georgopoulou@rmh.nhs.uk	0	Apr	2025	10.1016/j.ctrv.2024.102862	Cancer Treat. Rev.
119	M. Gergi; K. K. Landry; S. Ades; M. Barry; N. A. Zakai; D. A. Herrera	Nivolumab-Induced Thrombotic Thrombocytopenic Purpura in a Patient with Anal Squamous Cell Carcinoma: A Lesson on Hematologic Toxicity from Immunotherapy	Oncologist	Article	[Gergi, Mansour; Landry, Kara K.; Ades, Steven; Barry, Maura; Zakai, Neil A.; Herrera, Diego Adrianzen] Univ Vermont, Dept Med, Larner Coll Med, Div Hematol, 111 Colchester Ave, Burlington, VT 05401 USA. [Gergi, Mansour; Landry, Kara K.; Ades, Steven; Barry, Maura; Zakai, Neil A.; Herrera, Diego Adrianzen] Univ Vermont, Div Oncol, Larner Coll Med, Dept Med, Burlington, VT USA. [Zakai, Neil A.] Un…	13	Dec	2020	10.1002/onco.13553	Oncologist
120	S. Gettinger; N. A. Rizvi; L. Q. Chow; H. Borghaei; J. Brahmer; N. Ready; D. E. Gerber; F. A. Shepherd; S. Antonia; J. Goldman; R. A. Juergens; S. A. Laurie; F. E. Nathan; Y. Shen; C. T. Harbison; M. D. Hellmann	Nivolumab Monotherapy for First-Line Treatment of Advanced Non-Small-Cell Lung Cancer	Journal of Clinical Oncology	Article	[Gettinger, Scott] Yale Canc Ctr, 333 Cedar St,FMP127, New Haven, CT 06520 USA. [Rizvi, Naiyer A.; Hellmann, Matthew D.] Mem Sloan Kettering Canc Ctr, 1275 York Ave, New York, NY 10021 USA. [Chow, Laura Q.] Univ Washington, Seattle, WA 98195 USA. [Borghaei, Hossein] Fox Chase Canc Ctr, 7701 Burholme Ave, Philadelphia, PA 19111 USA. [Brahmer, Julie] Sidney Kimmel Comprehens Canc Ctr Johns Hopkins,…	427	Sep	2016	10.1200/jco.2016.66.9929	J. Clin. Oncol.
121	H. Ghebeh; A. Al-Sayed; R. Eiada; L. Cabangon; D. Ajarim; K. Suleman; A. Tulbah; T. Al-Tweigeri	Weekly Paclitaxel given concurrently with Durvalumab has a favorable safety profile in triple-negative metastatic breast cancer	Scientific Reports	Article	[Ghebeh, Hazem] King Faisal Specialist Hosp & Res Ctr, Res Ctr, Riyadh, Saudi Arabia. [Ghebeh, Hazem] Al Faisal Univ, Coll Med, Riyadh, Saudi Arabia. [Al-Sayed, Adher; Cabangon, Leilani; Ajarim, Dahish; Suleman, Kausar; Al-Tweigeri, Taher] King Faisal Specialist Hosp & Res Ctr, Oncol Ctr, Riyadh, Saudi Arabia. [Eiada, Riham] King Faisal Specialist Hosp & Res Ctr, Dept Radiol, Riyadh, Saudi Arabia…	17	Sep	2021	10.1038/s41598-021-98113-6	Sci Rep
122	N. Ghosh; N. Couette; W. H. van Binsbergen; S. C. Weinmann; B. Jivanelli; B. Shea; A. R. Bass; K. Benesova; C. O. Bingham; C. Calabrese; L. C. Cappelli; K. K. Chan; E. Choy; D. Daoussis; S. Goodman; M. Hudson; S. Jamal; J. Leipe; M. A. Lopez-Olivo; M. Suarez-Almazor; C. J. van der Laken; A. Meara; D. Liew; M. Kostine	Identification of outcome domains in immune checkpoint inhibitor-induced inflammatory arthritis and polymyalgia rheumatica: A scoping review by the OMERACT irAE working group	Seminars in Arthritis and Rheumatism	Review	[Ghosh, Nilasha; Bass, Anne R.; Chan, Karmela Kim; Goodman, Susan] Weill Cornell Med Coll, Hosp Special Surg, Dept Med, Div Rheumatol, 535 E 70th St, New York, NY 10021 USA. [Couette, Nina; Meara, Alexa Simon] Ohio State Univ, Dept Internal Med, Div Rheumatol & Immunol, Columbus, OH USA. [van Binsbergen, Wouter H.; Van der Laken, Conny J.] Amsterdam Univ Med Ctr, Amsterdam Rheumatol & Immunol Ctr…	12	Feb	2023	10.1016/j.semarthrit.2022.152110	Semin. Arthritis Rheum.
123	N. Ghosh; M. D. Tiongson; C. Stewart; K. R. K. Chan; B. Jivanelli; L. Cappelli; A. R. Bass	Checkpoint Inhibitor-Associated Arthritis A Systematic Review of Case Reports and Case Series	Jcr-Journal of Clinical Rheumatology	Review	[Ghosh, Nilasha; Chan, Karmela K.; Jivanelli, Bridget; Bass, Anne R.] Hosp Special Surg, 535 E 70th St, New York, NY 10021 USA. [Ghosh, Nilasha; Stewart, Carolyn; Chan, Karmela K.; Bass, Anne R.] Weill Cornell Med, New York, NY USA. [Tiongson, Michael D.] Albany Med Coll, Albany, NY USA. [Cappelli, Laura] Johns Hopkins Univ, Sch Med, Baltimore, MD USA. Johns Hopkins University Ghosh, N，Hosp Speci…	44	Dec	2021	10.1097/rhu.0000000000001370	JCR-J. Clin. Rheumatol.
124	L. T. Gien; D. M. Enserro; M. S. Block; S. Waggoner; L. R. Duska; A. E. Wahner-Hendrickson; P. H. Thaker; F. Backes; M. Kidd; C. Y. Muller; P. A. Disilvestro; A. Covens; D. M. Gershenson; K. N. Moore; C. Aghajanian; R. L. Coleman	Phase II trial of pembrolizumab and epacadostat in recurrent clear cell carcinoma of the ovary: An NRG oncology study GY016	Gynecologic Oncology	Article	[Gien, Lilian T.; Covens, Allan] Sunnybrook Odette Canc Ctr, 2075 Bayview Ave,T2-055, Toronto, ON M4N 3M5, Canada. [Enserro, Danielle M.] Roswell Pk Comprehens Canc Ctr, NRG Stat Ctr, Buffalo, NY 14263 USA. [Block, Matthew S.; Wahner-Hendrickson, Andrea E.] Mayo Clin, Rochester, MN 55905 USA. [Waggoner, Steven] Case Western Reserve Univ, Cleveland, OH 44195 USA. [Duska, Linda R.] Univ Virginia, C…	6	Jul	2024	10.1016/j.ygyno.2024.03.027	Gynecol. Oncol.
125	H. X. Gong; Y. Su; L. X. Zhao; L. Ma; L. Y. Zhang; L. Y. Hou; T. T. Li; S. W. Niu; H. Zhang; C. H. Li; X. J. Jin; L. Ge; G. X. Leng; Y. Q. Liu	Efficacy and safety of targeted drugs in advanced or metastatic gastric and gastroesophageal junction cancer: A network meta-analysis	Journal of Clinical Pharmacy and Therapeutics	Article	[Gong, Hongxia; Su, Yun; Zhang, Liying; Li, Tingting; Niu, Shiwei; Zhang, Han; Li, Chenghao; Jin, Xiaojie; Liu, Yongqi] Gansu Univ Chinese Med, Prov Level Key Lab Mol Med Major Dis & Study Prev, Lanzhou, Gansu, Peoples R China. [Gong, Hongxia; Su, Yun; Zhang, Liying; Li, Tingting; Niu, Shiwei; Zhang, Han; Li, Chenghao; Liu, Yongqi] Gansu Univ Chinese Med, Basic Med Coll, 35 Dingxi East Rd, Lanzho…	2	Apr	2022	10.1111/jcpt.13570	J. Clin. Pharm. Ther.
126	I. Gonzalez-Mazon; L. Sanchez-Bilbao; J. L. Martín-Varillas; A. García-Castaño; M. Delgado-Ruiz; I. B. Piña; J. L. Hernández; S. Castañeda; J. Llorca; M. A. González-Gay; R. Blanco	Immune-related adverse events in patients with solid-organ tumours treated with immunotherapy: a 3-year study of 102 cases from a single centre	Clinical and Experimental Rheumatology	Article	[Gonzalez-Mazon, I.; Sanchez-Bilbao, L.; Martin-Varillas, J. L.; Gonzalez-Gay, M. A.; Blanco, R.] IDIVAL, Hosp Univ Marques Valdecilla, Rheumatol Div, Santander, Spain. [Garcia-Castano, A.; Delgado-Ruiz, M.; Pina, I. Bernat] IDIVAL, Hosp Univ Marques Valdecilla, Oncol Div, Santander, Spain. [Hernandez, J. L.] IDIVAL, Hosp Univ Marques Valdecilla, Internal Med Div, Santander, Spain. [Castaneda, S.…	10	May-Jun	2021		Clin. Exp. Rheumatol.
127	E. M. Gordon; K. K. Sankhala; N. Chawla; S. P. Chawla	Trabectedin for Soft Tissue Sarcoma: Current Status and Future Perspectives	Advances in Therapy	Review	[Gordon, Erlinda M.; Sankhala, K. Kumar; Chawla, Neal; Chawla, Sant P.] Canc Ctr Southern Calif, Sarcoma Oncol Ctr, Santa Monica, CA 90403 USA. Gordon, EM，Canc Ctr Southern Calif, Sarcoma Oncol Ctr, Santa Monica, CA 90403 USA. egordon@sarcomaoncology.com	73	Jul	2016	10.1007/s12325-016-0344-3	Adv. Ther.
128	V. Grätz; E. A. Langan; A. Neumann; D. Zillikens; P. Terheyden	Acute neurological adverse events during immune checkpoint inhibition therapy in patients with melanoma brain metastases	Melanoma Research	Article	[Graetz, Victoria; Langan, Ewan A.; Zillikens, Detlef; Terheyden, Patrick] Univ Lubeck, Dept Dermatol, Lubeck, Germany. [Neumann, Alexander] Univ Lubeck, Dept Neuroradiol, Lubeck, Germany. [Langan, Ewan A.] Univ Manchester, Dept Dermatol Sci, Manchester, Lancs, England. Terheyden, P，Klin Dermatol Allergol & Venerol, Ratzeburger Allee 160, D-23538 Lubeck, Germany. Patrick.Terheyden@uksh.de	5	Oct	2019	10.1097/cmr.0000000000000597	Melanoma Res.
129	V. Grünwald; J. Larkin; J. Puente; J. Bedke; C. Porta	Management of Adverse Reactions Related to Lenvatinib Plus Pembrolizumab Treatment Among Patients With Renal Cell Carcinoma	Clinical Genitourinary Cancer	Article	[Gruenwald, Viktor] Univ Hosp Essen, Clin Urol, Clin Med Oncol, Interdisciplinar Genitourinar Oncol, Hufelandstr 55, D-45147 Essen, Germany. [Larkin, James] Royal Marsden Hosp, 203 Fulham Rd, London SW3 6JJ, England. [Puente, Javier] Hosp Clin Univ San Carlos, Dept Med Oncol, Calle Prof Martin Lagos S-N, Madrid 28040, Spain. [Bedke, Jens] Klinikum Stuttgart, Dept Urol & Transplantat Surg, Kriegsb…	0	Apr	2024	10.1016/j.clgc.2023.12.010	Clin. Genitourin. Cancer
130	N. Guezour; G. Soussi; S. Brosseau; B. Abbar; C. Naltet; C. Vauchier; N. Poté; L. Hachon; C. Namour; A. Khalil; J. Trédaniel; G. Zalcman; V. Gounant	Grade 3-4 Immune-Related Adverse Events Induced by Immune Checkpoint Inhibitors in Non-Small-Cell Lung Cancer (NSCLC) Patients Are Correlated with Better Outcome: A Real-Life Observational Study	Cancers	Article	[Guezour, Nadia; Soussi, Ghassen; Brosseau, Solenn; Abbar, Baptiste; Vauchier, Charles; Namour, Celine; Zalcman, Gerard; Gounant, Valerie] Hop Bichat Claude Bernard, Inst Canc AP HP Nord, Early Phases Unit CIC 1425 Inserm, Thorac Oncol Dept, 46 Rue Henri Huchard, F-75018 Paris, France. [Brosseau, Solenn; Vauchier, Charles; Pote, Nicolas; Khalil, Antoine; Zalcman, Gerard; Gounant, Valerie] Univ Pa…	21	Aug	2022	10.3390/cancers14163878	Cancers
131	L. B. Guillén; C. R. Carrasco; J. M. C. Rebollo; D. van Niekerk; J. R. Pascual; M. C. Rubio-Rodríguez; M. A. Reina	Assessment of Quality of Life and Difficulties in Recording Data from Health-Related Quality of Life Questionnaires in Patients with Cancer Undergoing Immunotherapy Treatment	Healthcare	Article	[Guillen, Laura Bibiano; Carrasco, Cristina Recio] HM Puerta del Sur Hosp, Dept Oncol, Madrid 28938, Spain. [Rebollo, Jose Miguel Cardenas] CEU San Pablo Univ, Dept Math & Data Sci, Madrid 28925, Spain. [van Niekerk, Dihan] Univ Stellenbosch, Dept Physiol Sci, ZA-7602 Stellenbosch, South Africa. [Pascual, Jesus Rodriguez] Vithas Hosp Grp, Dept Med Oncol, Madrid 28043, Spain. [Rubio-Rodriguez, Mar…	0	Apr	2025	10.3390/healthcare13091002	Healthcare
132	A. Gunjur; G. Chong; A. Lim; E. Lau; P. Mitchell; T. John; S. Arulananda	Occult Gastrointestinal Perforation in a Patient With EGFR-Mutant Non-Small-Cell Lung Cancer Receiving Combination Chemotherapy With Atezolizumab and Bevacizumab: Brief Report	Clinical Lung Cancer	Article	[Gunjur, Ashray; Chong, Geoff; Mitchell, Paul; John, Thomas; Arulananda, Surein] Univ Melbourne, Austin Hlth, Dept Med Oncol, Melbourne, Vic, Australia. [Lim, Adeline] Univ Melbourne, Austin Hlth, Dept Radiat Oncol, Melbourne, Vic, Australia. [Lau, Eddie] Univ Melbourne, Austin Hlth, Dept Radiol, Melbourne, Vic, Australia. [Chong, Geoff] Univ Melbourne, Austin Hlth, Dept Med, Melbourne, Vic, Aust…	5	Mar	2020	10.1016/j.cllc.2019.11.014	Clin. Lung Cancer
133	Y. X. Guo; A. M. Walsh; M. Canavan; M. D. Wechalekar; S. Cole; X. F. Yin; B. Scott; M. Loza; C. Orr; T. McGarry; M. Bombardieri; F. Humby; S. M. Proudman; C. Pitzalis; M. D. Smith; J. R. Friedman; I. Anderson; L. Madakamutil; D. J. Veale; U. Fearon; S. Nagpal	Immune checkpoint inhibitor PD-1 pathway is down-regulated in synovium at various stages of rheumatoid arthritis disease progression	Plos One	Article	[Guo, Yanxia; Walsh, Alice M.; Cole, Suzanne; Yin, Xuefeng; Scott, Brittney; Loza, Mathew; Friedman, Joshua R.; Anderson, Ian; Madakamutil, Loui; Nagpal, Sunil] Janssen Res, Immunol, Horsham, PA 19044 USA. [Canavan, Mary; McGarry, Trudy; Fearon, Ursula] Trinity Coll Dublin, Trinity Biomed Sci Inst, Mol Rheumatol, Dublin, Ireland. [Wechalekar, Mihir D.; Smith, Malcolm D.] Repatriat Gen Hosp, Rheum…	91	Feb	2018	10.1371/journal.pone.0192704	PLoS One
134	K. Gupta; A. M. Roy; K. Attwood; R. D. Nipp; S. Mukherjee	Effects of Immunotherapy on Quality-of-Life Outcomes in Patients with Gastroesophageal Cancers: A Meta-Analysis of Randomized Controlled Trials	Healthcare	Article	[Gupta, Kush] Univ Massachusetts, Chan Med Sch Baystate, Dept Internal Med, Springfield, MA 01109 USA. [Roy, Arya Mariam; Attwood, Kristopher; Mukherjee, Sarbajit] Roswell Pk Comprehens Canc Ctr, Dept Hematol & Oncol, Buffalo, NY 14203 USA. [Nipp, Ryan David] OU Hlth Stephenson Canc Ctr, Oklahoma City, OK 73104 USA. Center Mukherjee, S，Roswell Pk Comprehens Canc Ctr, Dept Hematol & Oncol, Buffalo…	1	Aug	2024	10.3390/healthcare12151496	Healthcare
135	R. Gutzmer; D. Stroyakovskiy; H. Gogas; C. Robert; K. Lewis; S. Protsenko; R. P. Pereira; T. Eigentler; P. Rutkowski; L. Demidov; G. M. Manikhas; Y. B. Yan; K. C. Huang; A. Uyei; V. McNally; G. A. McArthur; P. A. Ascierto	Atezolizumab, vemurafenib, and cobimetinib as first-line treatment for unresectable advanced BRAF<SUP>V600</SUP> mutation-positive melanoma (IMspire150): primary analysis of the randomised, double-blind, placebo-controlled, phase 3 trial	Lancet	Article	[Gutzmer, Ralf] Hannover Med Sch, Klin Dermatol Allergol & Venerol, Haut Tumor Zentrum Hannover, Hannover, Germany. [Stroyakovskiy, Daniil] Moscow City Oncol Hosp, Number 62 Moscow Healthcare Dept, Moscow, Russia. [Gogas, Helen] Natl & Kapodistrian Univ Athens, Laiko Gen Hosp, Dept Med 1, Athens, Greece. [Robert, Caroline] Gustave Roussy, Villejuif, France. [Robert, Caroline] Univ Paris Saclay, V…	497	Jun	2020		Lancet
136	M. E. Gwynn; D. L. DeRemer; K. M. Saunders; J. Parikh; R. J. Bollag; A. B. Clemmons	Immune-mediated adverse events following influenza vaccine in cancer patients receiving immune checkpoint inhibitors	Journal of Oncology Pharmacy Practice	Article	[Gwynn, Morgan E.] Univ North Carolina, Med Ctr, Dept Pharm, 101 Manning Dr, Chapel Hill, NC 27514 USA. [DeRemer, David L.] Univ Florida, Coll Pharm, Dept Pharmacotherapy & Translat Res, Gainesville, FL USA. [Saunders, Katherine M.; Clemmons, Amber B.] Augusta Univ, Med Ctr, Dept Pharm, Augusta, GA USA. [Saunders, Katherine M.; Parikh, Jigarkumar; Clemmons, Amber B.] Georgia Canc Ctr, Augusta, GA…	19	Apr	2020	10.1177/1078155219868758	J. Oncol. Pharm. Pract.
137	Z. Q. Han; F. J. Yang; Y. Zhang; J. L. Wang; Q. Q. Ni; H. Q. Zhu; X. Zhou; H. J. Gao; J. Lu	Prognostic efficacy and prognostic factors of TACE plus TKI with ICIs for the treatment of unresectable hepatocellular carcinoma: A retrospective study	Frontiers in Oncology	Article	[Han, Ziqiang; Yang, Faji; Zhang, Ye; Wang, Jianlu; Ni, Qingqiang; Zhu, Huaqiang; Zhou, Xu; Gao, Hengjun; Lu, Jun] Shandong First Med Univ, Dept Hepatobiliary Surg, Shandong Prov Hosp, Jinan, Shandong, Peoples R China. Gao, HJ; Lu, J，Shandong First Med Univ, Dept Hepatobiliary Surg, Shandong Prov Hosp, Jinan, Shandong, Peoples R China. cghj_561@163.com; lujunsd@126.com	15	Dec	2022	10.3389/fonc.2022.1029951	Front. Oncol.
138	A. Handke; T. Hilser; M. Bögemann; K. Schlack; V. Grünwald	Emergencies in cancer immunotherapy	Aktuelle Urologie	Article	[Handke, Analena] Ruhr Univ Bochum, Klin Urol, Marienhosp Herne, Univ Klinikum, Herne, Germany. [Hilser, Thomas] Univ Klinikum Essen, Innere Med, Essen, Germany. [Boegemann, Martin; Schlack, Katrin] Univ Klinikum Munster, Urol, Munster, Germany. [Gruenwald, Viktor] Univ Klinikum Essen AoR, Klin Urol, Westdeutsches Tumorzentrum Essen, Essen, Germany. [Gruenwald, Viktor] Univ Klinikum Essen AoR, In…	0	Feb	2024	10.1055/a-2128-4849	Aktuelle Urol.
139	D. Harada; K. Takata; S. Mori; T. Kozuki; Y. Takechi; S. Moriki; Y. Asakura; T. Ohno; N. Nogami	Previous Immune Checkpoint Inhibitor Treatment to Increase the Efficacy of Docetaxel and Ramucirumab Combination ChemotherapyPrevious Immune Checkpoint Inhibitor Treatment to Increase the Efficacy of Docetaxel and Ramucirumab Combination Chemotherapy	Anticancer Research	Article	[Harada, Daijiro; Mori, Shunta; Kozuki, Toshiyuki; Nogami, Naoyuki] Natl Hosp Org Shikoku Canc Ctr, Dept Thorac Oncol, 160 Minami Umemoto Machi, Matsuyama, Ehime 7910280, Japan. [Takata, Kenji] Natl Hosp Org Okayama Med Ctr, Dept Resp Med, Okayama, Japan. [Takechi, Yoshika; Moriki, Satoko; Asakura, Yumi; Ohno, Takayuki] Natl Hosp Org Shikoku Canc Ctr, Dept Pharm, Matsuyama, Ehime, Japan. Harada, …	45	Sep	2019	10.21873/anticanres.13688	Anticancer Res.
140	K. J. Harrington; R. L. Ferris; G. Blumenschein; A. D. Colevas; J. Fayette; L. Licitra; S. Kasper; C. Even; E. E. Vokes; F. Worden; N. F. Saba; N. Kiyota; R. Haddad; M. Tahara; V. Grünwald; J. W. Shaw; M. Monga; M. Lynch; F. Taylor; M. DeRosa; L. Morrissey; K. Cocks; M. L. Gillison; J. Guigay	Nivolumab versus standard, single-agent therapy of investigator's choice in recurrent or metastatic squamous cell carcinoma of the head and neck (CheckMate 141): health-related quality-of-life results from a randomised, phase 3 trial	Lancet Oncology	Article	[Harrington, Kevin J.] Royal Marsden NHS Fdn Trust, Inst Canc Res, London, England. [Ferris, Robert L.] Univ Pittsburgh, Inst Canc, Pittsburgh, PA USA. [Blumenschein, George, Jr.] MD Anderson Canc Ctr, Dept Thorac Head & Neck Med Oncol, Houston, TX USA. [Colevas, A. Dimitrios] Stanford Univ, Stanford, CA 94305 USA. [Fayette, Jerome] Ctr Leon Berard, Lyon, France. [Licitra, Lisa] Fdn IRCCS Ist Naz…	337	Aug	2017	10.1016/s1470-2045(17)30421-7	Lancet Oncol.
141	A. Hartmann; M. Paparoupa; B. G. Volkmer; R. Rompel; A. Wittig; F. Schuppert	Autoimmune hypophysitis secondary to therapy with immune checkpoint inhibitors: Four cases describing the clinical heterogeneity of central endocrine dysfunction	Journal of Oncology Pharmacy Practice	Article	[Hartmann, Amelie; Wittig, Andreas; Schuppert, Frank] Klinikum Kassel, Dept Gastroenterol Endocrinol Diabetol & Gen Med, Kassel, Germany. [Paparoupa, Maria] Univ Med Ctr Hamburg Eppendorf, Dept Intens Care Med, Martinistr 52, D-20246 Hamburg, Germany. [Volkmer, Bjoern G.] Klinikum Kassel, Dept Urol, Kassel, Germany. [Rompel, Rainer] Klinikum Kassel, Dept Dermatol, Kassel, Germany. Hamburg-Eppendo…	7	Oct	2020	10.1177/1078155220910202	J. Oncol. Pharm. Pract.
142	A. Haryal; M. J. Townsend; V. Baskaran; P. Srivoleti; A. Giobbie-Hurder; J. S. Sack; R. A. Isidro; N. R. LeBoeuf; E. Buchbinder; F. S. Hodi; S. Grover	Immune checkpoint inhibitor gastritis is often associated with concomitant enterocolitis, which impacts the clinical course	Cancer	Article	[Haryal, Aneesha; Baskaran, Vinitha; Srivoleti, Padmavathi; Sack, Jordan S.; Grover, Shilpa] Brigham & Womens Hosp, Dept Med, Div Gastroenterol Hepatol & Endoscopy, 75 Francis St, Boston, MA 02115 USA. [Townsend, Matthew J.] Duke Univ Hosp, Dept Med, Durham, NC USA. [Giobbie-Hurder, Anita] Dana Farber Canc Inst, Dept Data Sci, Div Biostat, Boston, MA 02115 USA. [Sack, Jordan S.; LeBoeuf, Nicole R…	18	Feb	2023	10.1002/cncr.34543	Cancer
143	Y. He; Z. Q. Fan; W. Sun; L. Q. Ouyang; C. J. Wang	Clinical features, treatment, and outcome of nivolumab-induced cholangitis	Immunopharmacology and Immunotoxicology	Article	[He, Yang; Fan, Zhiqiang; Ouyang, Linqi] Hunan Univ Chinese Med, Hosp 1, Dept Pharm, Changsha, Hunan, Peoples R China. [He, Yang] Changsha Med Univ, Coll Pharm, Changsha, Hunan, Peoples R China. [Sun, Wei; Wang, Chunjiang] Cent South Univ, Xiangya Hosp 3, Dept Pharm, 138 Tongzipo Rd, Changsha 410013, Hunan, Peoples R China. Central South University Wang, CJ，Cent South Univ, Xiangya Hosp 3, Dept P…	2	Nov	2024	10.1080/08923973.2024.2402338	Immunopharmacol. Immunotoxicol.
144	J. R. Hecht; A. Oberoi; E. G. Cabanas; H. J. Chon; A. Digklia; S. Rottey; M. M. Jimenez; M. Chaney; J. Hippenmeyer; T. Lawrence; K. T. Liu; A. Hamidi; J. Chesney	Phase Ib/II trial of talimogene laherparepvec alone and with pembrolizumab in advanced solid tumors with liver metastases and hepatocellular carcinoma	Oncologist	Article	[Hecht, Joel Randolph] UCLA, Jonsson Comprehens Canc Ctr, Los Angeles, CA 90404 USA. [Oberoi, Arjun; Cabanas, Elena Garralda] Vall dHebron Inst Oncol, Med Oncol Dept, Barcelona 08035, Spain. [Oberoi, Arjun] Vall dHebron Univ Hosp, Dept Med, Barcelona 08035, Spain. [Oberoi, Arjun] Univ Autonoma Barcelona, Dept Med, Barcelona 08193, Spain. [Jae Chon, Hong] CHA Univ, CHA Bundang Med Ctr, Songnam 134…	0	Mar	2025	10.1093/oncolo/oyae203	Oncologist
145	C. R. Heery; G. O'Sullivan-Coyne; R. A. Madan; L. Cordes; A. Rajan; M. Rauckhorst; E. Lamping; I. Oyelakin; J. L. Marté; L. M. Lepone; R. N. Donahue; I. Grenga; J. M. Cuillerot; B. Neuteboom; A. von Heydebreck; K. Chin; J. Schlom; J. L. Gulley	Avelumab for metastatic or locally advanced previously treated solid tumours (JAVELIN Solid Tumor): a phase 1a, multicohort, dose-escalation trial	Lancet Oncology	Article	[Heery, Christopher R.; Oyelakin, Israel; Lepone, Lauren M.; Donahue, Renee N.; Grenga, Italia; Schlom, Jeffrey; Gulley, James L.] NCI, Lab Tumor Immunol & Biol, Ctr Canc Res, NIH, Bethesda, MD 20892 USA. [O'Sullivan-Coyne, Geraldine; Madan, Ravi A.; Marte, Jennifer L.; Gulley, James L.] NCI, Genitourinary Malignancies Branch, Ctr Canc Res, NIH, Bethesda, MD 20892 USA. [Rajan, Arun] NCI, Thorac &…	252	May	2017	10.1016/s1470-2045(17)30239-5	Lancet Oncol.
146	R. S. Herbst; H. T. Arkenau; R. Santana-Davila; E. Calvo; L. Paz-Ares; P. A. Cassier; J. Bendell; N. Penel; M. G. Krebs; J. Martin-Liberal; N. Isambert; A. Soriano; M. Wermke; J. Cultrera; L. Gao; R. C. Widau; G. Mi; J. Jin; D. Ferry; C. S. Fuchs; D. P. Petrylak; I. Chau	Ramucirumab plus pembrolizumab in patients with previously treated advanced non-small-cell lung cancer, gastro-oesophageal cancer, or urothelial carcinomas (JVDF): a multicohort, non-randomised, open-label, phase 1a/b trial	Lancet Oncology	Article	[Herbst, Roy S.; Fuchs, Charles S.; Petrylak, Daniel P.] Yale Univ, Sch Med, Yale Canc Ctr, New Haven, CT USA. [Arkenau, Hendrik-Tobias] Sarah Cannon Res Inst UK, Drug Dev Unit, London, England. [Arkenau, Hendrik-Tobias] UCL, Canc Inst, London, England. [Santana-Davila, Rafael] Univ Washington, Drug Dev Unit, Seattle, WA 98195 USA. [Calvo, Emiliano] START Madrid HM Ctr Integral Oncol Clara Campal…	221	Aug	2019	10.1016/s1470-2045(19)30458-9	Lancet Oncol.
147	H. Hirakawa; T. Ikegami; H. Kinjyo; Y. Hayashi; S. Agena; T. Higa; S. Kondo; M. Toyama; H. Maeda; M. Suzuki	Feasibility of Near-infrared Photoimmunotherapy Combined With Immune Checkpoint Inhibitor Therapy in Unresectable Head and Neck Cancer	Anticancer Research	Article	[Hirakawa, Hitoshi; Ikegami, Taro; Kinjyo, Hidetoshi; Hayashi, Yoshikazu; Agena, Shinya; Higa, Teruyuki; Kondo, Shunsuke; Toyama, Masatomo; Maeda, Hiroyuki; Suzuki, Mikio] Univ Ryukyus, Grad Sch Med, Dept Otorhinolaryngol Head & Neck Surg, 207 Uehara,Nishihara cho, Okinawa 9030215, Japan. Hirakawa, H，Univ Ryukyus, Grad Sch Med, Dept Otorhinolaryngol Head & Neck Surg, 207 Uehara,Nishihara cho, Oki…	3	Sep	2024	10.21873/anticanres.17218	Anticancer Res.
148	Y. Hirasawa; K. Yoshimura; H. Matsui; Y. Kubota; H. Ishida; J. Arai; M. Sakaki; N. Oguro; M. Shida; M. Taniguchi; K. Hamada; H. Ariizumi; T. Ishiguro; R. Ohkuma; T. Sambe; A. Horiike; C. K. Imamura; E. Shiozawa; S. Wada; J. Tsurutani; S. Iwamoto; N. Uchida; Y. Kiuchi; G. Tate; S. Kobayashi; T. Tsunoda	A case report on severe nivolumab-induced adverse events similar to primary sclerosing cholangitis refractory to immunosuppressive therapy	Medicine	Article	[Hirasawa, Yuya; Yoshimura, Kiyoshi; Matsui, Hiroto; Kubota, Yutaro; Ishida, Hiroo; Hamada, Kazuyuki; Ariizumi, Hirotsugu; Ishiguro, Tomoyuki; Ohkuma, Ryotaro; Horiike, Atsushi; Wada, Satoshi; Tsurutani, Junji; Tsunoda, Takuya] Showa Univ, Dept Med, Div Med Oncol, Sch Med, Tokyo, Japan. [Yoshimura, Kiyoshi; Shida, Midori; Taniguchi, Makoto] Showa Univ, Clin Res Inst Clin Pharmacol & Therapeut, De…	13	Jun	2021	10.1097/md.0000000000025774	Medicine (Baltimore)
149	C. Hsu; S. H. Lee; S. Ejadi; C. Even; R. B. Cohen; C. Le Tourneau; J. M. Mehnert; A. Algazi; E. M. J. van Brummelen; S. Saraf; P. Thanigaimani; J. D. Cheng; A. R. Hansen	Safety and Antitumor Activity of Pembrolizumab in Patients With Programmed Death-Ligand 1-Positive Nasopharyngeal Carcinoma: Results of the KEYNOTE-028 Study	Journal of Clinical Oncology	Article	[Hsu, Chiun] Natl Taiwan Univ, Coll Med, Grad Inst Oncol, Natl Taiwan Univ Hosp, Taipei, Taiwan. [Hsu, Chiun] Natl Taiwan Univ, Ctr Canc, Taipei, Taiwan. [Lee, Se-Hoon] Seoul Natl Univ Hosp, Seoul, South Korea. [Ejadi, Samuel] Virginia G Piper Canc Ctr, Scottsdale, AZ USA. [Cohen, Roger B.] Univ Penn, Philadelphia, PA 19104 USA. [Mehnert, Janice M.] Rutgers Canc Inst New Jersey, New Brunswick, NJ…	357	Dec	2017	10.1200/jco.2017.73.3675	J. Clin. Oncol.
150	Y. F. Huang; W. J. Xie; H. Y. Fan; J. Du	Comparative Risks of High-Grade Adverse Events Among FDA-Approved Systemic Therapies in Advanced Melanoma: Systematic Review and Network Meta-Analysis	Frontiers in Oncology	Review	[Huang, Ya-fang; Du, Juan] Capital Med Univ, Sch Gen Practice & Continuing Educ, Beijing, Peoples R China. [Xie, Wen-jie] Univ Bern, Dept Clin Res, Bern, Switzerland. [Fan, Hai-yu] Capital Med Univ, Beijing Inst Brain Disorders, Ctr Stroke, Beijing, Peoples R China. University Huang, YF; Du, J，Capital Med Univ, Sch Gen Practice & Continuing Educ, Beijing, Peoples R China. huangyafang85@163.com; c…	6	Oct	2020	10.3389/fonc.2020.571135	Front. Oncol.
151	B. M. Huffman; L. A. Kottschade; P. S. Kamath; S. N. Markovic	Hepatotoxicity After Immune Checkpoint Inhibitor Therapy in Melanoma Natural Progression and Management	American Journal of Clinical Oncology-Cancer Clinical Trials	Article	[Huffman, Brandon M.] Mayo Clin, Dept Internal Med, Rochester, MN USA. [Kottschade, Lisa A.; Markovic, Svetomir N.] Mayo Clin, Div Med Oncol, 200 First St SW, Rochester, MN 55905 USA. [Kamath, Patrick S.] Mayo Clin, Div Gastroenterol & Hepatol, Rochester, MN USA. Markovic, SN，Mayo Clin, Div Med Oncol, 200 First St SW, Rochester, MN 55905 USA. markovic.svetomir@mayo.edu	77	Aug	2018	10.1097/coc.0000000000000374	Am. J. Clin. Oncol.-Cancer Clin. Trials
152	E. Hysa; A. Casabella; E. Gotelli; R. Campitiello; C. Schenone; C. Genova; E. T. Tanda; A. Sulli; V. Smith; M. A. Cimmino; S. Paolino; M. Cutolo	Polymyalgia rheumatica and giant cell arteritis induced by immune checkpoint inhibitors: A systematic literature review highlighting differences from the idiopathic forms	Autoimmunity Reviews	Article	[Hysa, Elvis; Gotelli, Emanuele; Campitiello, Rosanna; Schenone, Carlotta; Sulli, Alberto; Cimmino, Marco Amedeo; Paolino, Sabrina; Cutolo, Maurizio] Univ Genoa, Dept Internal Med, Lab Expt Rheumatol & Acad Div Clin Rheumatol, Genoa, Italy. [Hysa, Elvis] Univ Genoa, Dept Expt Med DIMES, Genoa, Italy. [Casabella, Andrea; Campitiello, Rosanna; Genova, Carlo; Tanda, Enrica Teresa; Sulli, Alberto; Pa…	14	Jul-Aug	2024	10.1016/j.autrev.2024.103589	Autoimmun. Rev.
153	S. Iivanainen; T. Alanko; K. Peltola; T. Konkola; J. Ekström; H. Virtanen; J. P. Koivunen	ePROs in the follow-up of cancer patients treated with immune checkpoint inhibitors: a retrospective study	Journal of Cancer Research and Clinical Oncology	Article	[Iivanainen, Sanna; Koivunen, Jussi P.] Oulu Univ Hosp OYS, MRC Oulu, Dept Radiotherapy & Oncol, PB 22, Oulu 90029, Finland. [Alanko, Tuomo; Peltola, Katriina] Docrates Canc Ctr, Helsinki, Finland. [Konkola, Teemu; Ekstroem, Jussi; Virtanen, Henri] Kaiku Hlth Oy, Helsinki, Finland. Koivunen, JP，Oulu Univ Hosp OYS, MRC Oulu, Dept Radiotherapy & Oncol, PB 22, Oulu 90029, Finland. sanna.iivanainen@p…	31	Mar	2019	10.1007/s00432-018-02835-6	J. Cancer Res. Clin. Oncol.
154	K. Ikeuchi; Y. Okuma; T. Tabata	Immune-related pancreatitis secondary to nivolumab in a patient with recurrent lung adenocarcinoma: A case report	Lung Cancer	Article	[Ikeuchi, Kazuhiko; Okuma, Yusuke] Komagome Hosp, Tokyo Metropolitan Canc & Infect Dis Ctr, Dept Thorac Oncol & Resp Med, Bunkyo Ku, Honkomagome 3-18-22, Tokyo 1138677, Japan. [Tabata, Taku] Komagome Hosp, Tokyo Metropolitan Canc & Infect Dis Ctr, Dept Gastroenterol, Bunkyo Ku, Honkomagome 3-18-22, Tokyo 1138677, Japan. Hospital; Tokyo Metropolitan Cancer & Infectious Diseases Center Komagome Hos…	44	Sep	2016	10.1016/j.lungcan.2016.07.001	Lung Cancer
155	Y. Imai; M. Tanaka; R. Fujii; K. Uchitani; K. Okazaki	Effectiveness of a Low-dose Corticosteroid in a Patient with Polymyalgia Rheumatica Associated with Nivolumab Treatment	Yakugaku Zasshi-Journal of the Pharmaceutical Society of Japan	Article	[Imai, Yusuke; Tanaka, Masayuki; Fujii, Ryohei; Uchitani, Kazuki; Okazaki, Kazuichi] Kansai Med Univ, Dept Hosp Pharm, 2-3-1 Shinmachi, Hirakata, Osaka 5731191, Japan. Imai, Y，Kansai Med Univ, Dept Hosp Pharm, 2-3-1 Shinmachi, Hirakata, Osaka 5731191, Japan. imaiyusk@hirakata.kmu.ac.jp	8	Mar	2019	10.1248/yakushi.18-00161	Yakugaku Zasshi-J. Pharm. Soc. Jpn.
156	S. Inada; K. Omori; T. Nomura; H. Kitagawa; N. Shigemoto; N. Hattori; H. Ohge	Non-tuberculous mycobacterial shoulder arthritis with acute exacerbation soon after initiation of immune checkpoint inhibitor: A case report	Journal of Infection and Chemotherapy	Article	[Inada, Shugo; Omori, Keitaro; Nomura, Toshihito; Kitagawa, Hiroki; Shigemoto, Norifumi; Ohge, Hiroki] Hiroshima Univ Hosp, Dept Infect Dis, 1-2-3 Kasumi,Minami Ku, Hiroshima 7348551, Japan. [Inada, Shugo; Omori, Keitaro; Hattori, Noboru] Hiroshima Univ, Grad Sch Biomed & Hlth Sci, Dept Mol & Internal Med, Hiroshima, Japan. [Shigemoto, Norifumi] Hiroshima Univ, Translat Res Ctr, Hiroshima, Japan.…	0	Mar	2025	10.1016/j.jiac.2024.102596	J. Infect. Chemother.
157	J. Inamo; Y. Kaneko; T. Takeuchi	Inflammatory tenosynovitis and enthesitis induced by immune checkpoint inhibitor treatment	Clinical Rheumatology	Article	[Inamo, Jun; Kaneko, Yuko; Takeuchi, Tsutomu] Keio Univ, Div Rheumatol, Dept Internal Med, Sch Med,Shinjuku Ku, 35 Shinanomachi, Tokyo 1608582, Japan. Inamo, J，Keio Univ, Div Rheumatol, Dept Internal Med, Sch Med,Shinjuku Ku, 35 Shinanomachi, Tokyo 1608582, Japan. inamoj@gmail.com	21	Apr	2018	10.1007/s10067-018-4035-0	Clin. Rheumatol.
158	F. Inayat; A. Afzal; M. S. Anwar; A. Saeed; A. Chaudhry; M. Haider; L. Zulfiqar; M. S. Afzal; H. M. Arslan; M. W. Saif	Acute pancreatitis associated with pembrolizumab-induced hypertriglyceridemia	Journal of Oncology Pharmacy Practice	Article	[Inayat, Faisal; Afzal, Arslan; Zulfiqar, Laraib; Afzal, Muhammad Sohaib; Arslan, Hafiz Muhammad] Allama Iqbal Med Coll, Allama Shabbir Ahmad Usmani Rd, Lahore 54550, Punjab, Pakistan. [Anwar, Muhammad Sajeel] UHS Wilson Med Ctr, Johnson City, NY USA. [Saeed, Aamir; Chaudhry, Ahtshamullah; Haider, Marjan; Saif, Muhammad Wasif] St Dominics Hosp, Jackson, MS USA. [Saif, Muhammad Wasif] Wayne State …	1	Oct	2024	10.1177/10781552241245332	J. Oncol. Pharm. Pract.
159	A. Indini; R. Gueli; M. Cerati; E. Rijavec; M. Parravicini; S. Casagrande; C. Rovelli; P. A. Grossi; F. Grossi	Cytomegalovirus gastritis as a rare adverse event during combined ipilimumab and nivolumab in a patient with melanoma	Melanoma Research	Article	[Indini, Alice; Gueli, Rossana; Rijavec, Erika] ASST Sette Laghi, Osped Circolo & Fdn Macchi, Dept Oncol, Med Oncol Unit, Varese, Italy. [Cerati, Michele] ASST Sette Laghi, Osped di Circolo & Fdn Macchi, Pathol Unit, Varese, Italy. [Parravicini, Marco] ASST Sette Laghi, Osped Circolo & Fdn Macchi, Gastroenterol & Digest Endoscopy Unit, Varese, Italy. [Casagrande, Sabrina] ASST Sette Laghi, Osped …	0	Aug	2024	10.1097/cmr.0000000000000981	Melanoma Res.
160	A. Iskandar; A. Hwang; C. A. Dasanu	Polymyalgia rheumatica due to pembrolizumab therapy	Journal of Oncology Pharmacy Practice	Article	[Iskandar, Andrew; Hwang, Andrew] Eisenhower Med Ctr, Dept Med, Rancho Mirage, CA USA. [Dasanu, Constantin A.] Eisenhower Med Ctr, Lucy Curci Canc Ctr, Rancho Mirage, CA USA. [Dasanu, Constantin A.] UC San Diego Hlth, Dept Oncol, San Diego, CA USA. Iskandar, A，39000 Bobe Hope Dr, Rancho Mirage, CA 92270 USA. andyisk89@gmail.com	7	Jul	2019	10.1177/1078155218800386	J. Oncol. Pharm. Pract.
161	J. S. Jacob; B. E. Dutra; V. Garcia-Rodriguez; K. Panneerselvam; F. O. Abraham; F. W. Zou; W. J. Ma; P. Grivas; J. A. Thompson; M. Altan; I. C. G. Oliva; H. C. Zhang; A. S. Thomas; Y. H. Wang	Clinical Characteristics and Outcomes of Oral Mucositis Associated With Immune Checkpoint Inhibitors in Patients With Cancer	Journal of the National Comprehensive Cancer Network	Article	[Jacob, Jake S.; Panneerselvam, Kavea] Baylor Coll Med, Dept Internal Med, Houston, TX 77030 USA. [Dutra, Barbara E.; Garcia-Rodriguez, Victor; Abraham, Fiyinfoluwa O.] Univ Texas Hlth Sci Ctr Houston, Dept Internal Med, Houston, TX 77030 USA. [Zou, Fangwen; Ma, Weijie; Zhang, Hao Chi; Thomas, Anusha S.; Wang, Yinghong] Univ Texas MD Anderson Canc Ctr, Dept Gastroenterol Hepatol & Nutr, Unit 1466…	17	Dec	2021	10.6004/jnccn.2020.7697	J. Natl. Compr. Cancer Netw.
162	J. Jacoby; D. Mahalingam; A. Alistar; E. Garmey; S. Kazmi; T. Mooneyham; L. J. Sun; T. A. Yap; P. Vu; J. Moser	Phase 1 first-in-human dose-escalation study of IMSA101, a novel cyclic di-nucleotide STING agonist, for patients with advanced solid tumor malignancies	Journal for Immunotherapy of Cancer	Article		0	Jun	2025	10.1136/jitc-2025-011572	J. Immunother. Cancer
163	J. P. Jacques; L. P. Valadares; A. C. Moura; M. R. F. Oliveira; L. A. Naves	Frequency and clinical characteristics of hypophysitis and hypopituitarism in patients undergoing immunotherapy - A systematic review	Frontiers in Endocrinology	Review	[Jacques, Juliana Prudencio] Univ Brasilia, Fac Hlth Sci, Brasilia, Brazil. [Valadares, Luciana Pinto] Sarah Network Rehabil Hosp, Dept Internal Med & Endocrinol, Brasilia, Brazil. [Moura, Adriana Castelo] Hosp Univ Brasilia, Dept Oncol, Brasilia, Brazil. [Oliveira, Maria Regina Fernandes; Naves, Luciana Ansaneli] Univ Brasilia, Fac Med, Brasilia, Brazil. Jacques, JP，Univ Brasilia, Fac Hlth Sci, …	9	Feb	2023	10.3389/fendo.2023.1091185	Front. Endocrinol.
164	F. Janku; S. Bauer; K. Shoumariyeh; R. L. Jones; A. Spreafico; J. Jennings; C. Psoinos; J. Meade; R. Ruiz-Soto; P. Chi	Efficacy and safety of ripretinib in patients with KIT-altered metastatic melanoma	Esmo Open	Article	[Janku, F.] Univ Texas MD Anderson Canc Ctr, Invest Canc Therapeut, Houston, TX 77030 USA. [Bauer, S.] Univ Duisburg Essen, Univ Hosp Essen, Sarcoma Ctr West German Canc Ctr, Dept Med Oncol, Essen, Germany. [Bauer, S.] Univ Hosp Essen, German Canc Consortium DKTK, Partner Site, Essen, Germany. [Shoumariyeh, K.] Univ Freiburg, Dept Med 1, Fac Med, Med Ctr, Freiburg, Germany. [Shoumariyeh, K.] Germ…	10	Aug	2022	10.1016/j.esmoop.2022.100520	ESMO Open
165	A. Jannin; E. Merlen; C. Do Cao; N. Penel	Autoimmune hypophysitis associated with new anti-cancer immunotherapies	Bulletin Du Cancer	Review	[Jannin, Arnaud; Merlen, Emilie; Do Cao, Christine] CHRU Lille, Hop C Huriez, Serv Endocrinol Metab, F-59000 Lille, France. [Penel, Nicolas] Ctr Oscar Lambret, Dept Cancerol Gen, 3 Rue F Combemale, F-59020 Lille, France. [Penel, Nicolas] CHRU Lille, Hop Claude Huriez, Serv Oncol Med, F-59000 Lille, France. Universite de Lille; CHU Lille Penel, N，Ctr Oscar Lambret, Dept Cancerol Gen, 3 Rue F Combe…	2	Mar	2018	10.1016/j.bulcan.2017.10.033	Bull. Cancer
166	S. Jessel; S. A. Weiss; M. Austin; A. Mahajan; K. Etts; L. Zhang; L. Aizenbud; A. L. Perdigoto; M. Hurwitz; M. Sznol; K. C. Herold; H. M. Kluger	Immune Checkpoint Inhibitor-Induced Hypophysitis and Patterns of Loss of Pituitary Function	Frontiers in Oncology	Article	[Jessel, Shlomit; Weiss, Sarah A.; Austin, Matthew; Etts, Katrina; Zhang, Lin; Aizenbud, Lilach; Hurwitz, Michael; Sznol, Mario; Kluger, Harriet M.] Yale Univ Sch Med, Dept Med Med Oncol, New Haven, CT USA. [Mahajan, Amit] Yale Univ, Dept Radiol & Biomed Imaging, Sch Med, New Haven, CT USA. [Perdigoto, Ana Luisa; Herold, Kevan C.] Yale Univ, Dept Med Endocrinol, Sch Med, New Haven, CT USA. Weiss,…	44	Mar	2022	10.3389/fonc.2022.836859	Front. Oncol.
167	J. X. Ji; C. H. Lai; X. W. Zhang; H. Hu	Immune-related adverse events with renal colic as the main manifestation: a case report of sintilimab-induced ureteritis/cystitis treated by ureteral stent and review of the literature	Frontiers in Immunology	Article	[Ji, Jiaxiang; Lai, Chin-Hui; Zhang, Xiaowei; Hu, Hao] Peking Univ Peoples Hosp, Dept Urol, Beijing, Peoples R China. [Ji, Jiaxiang; Lai, Chin-Hui; Zhang, Xiaowei; Hu, Hao] Peking Univ, Inst Appl Lithotripsy Technol, Beijing, Peoples R China. Hu, H，Peking Univ Peoples Hosp, Dept Urol, Beijing, Peoples R China.; Hu, H，Peking Univ, Inst Appl Lithotripsy Technol, Beijing, Peoples R China. huhao@bjmu…	1	Dec	2024	10.3389/fimmu.2024.1501415	Front. Immunol.
168	P. Jiang; C. Chen; J. Tian; F. Yang; Z. Y. Jiang; A. X. Hu; B. Liu	Efficacy and Safety of HAIC-FOLFOX Plus Tyrosine Kinase Inhibitors and Immune Checkpoint Inhibitors as First-line Treatment for Unresectable Advanced Hepatocellular Carcinoma: A Systematic Review and Meta-Analysis1	Academic Radiology	Review	[Jiang, Peng; Yang, Fan; Jiang, Zhen-yu; Hu, An-xiang] Tengzhou Cent Peoples Hosp, Jining Med Coll, Dept Oncol, CN-277500 Tengzhou, Shandong, Peoples R China. [Jiang, Peng; Chen, Chao; Tian, Jing; Liu, Bin] Shandong Univ, Inst Intervent Oncol, Jinan CN-250033, Peoples R China. [Chen, Chao; Tian, Jing; Liu, Bin] Shandong Univ, Hosp 2, Dept Intervent Med & Minimally Invas Oncol, Jinan CN-250033, Pe…	0	Aug	2025	10.1016/j.acra.2024.09.061	Acad. Radiol.
169	H. S. L. Jim; S. L. Eisel; A. I. Hoogland; S. Shaw; J. C. King; A. P. Dicker	Use of a Cancer Registry to Evaluate Patient-Reported Outcomes of Immune Checkpoint Inhibitors	Cancers	Article	[Jim, Heather S. L.; Eisel, Sarah L.; Hoogland, Aasha, I] H Lee Moffitt Canc Ctr & Res Inst, Dept Hlth Outcomes & Behav, Tampa, FL 33612 USA. [Shaw, Sandra; King, Jennifer C.] GO2 Fdn Lung Canc, Washington, DC 20006 USA. [Dicker, Adam P.] Thomas Jefferson Univ, Jefferson Ctr Digital Hlth, Dept Radiat Oncol, Philadelphia, PA 19107 USA. University Jim, HSL，H Lee Moffitt Canc Ctr & Res Inst, Dept Hl…	10	Jan	2021	10.3390/cancers13010103	Cancers
170	Y. L. Jin; W. J. Xiao; X. T. Wang; Y. S. Cui; B. Li; X. G. Liu	Response to toripalimab combined with radiotherapy in advanced non-small cell lung cancer-not otherwise specified A case report	Medicine	Article	[Jin, Yonglong; Xiao, Wenjing; Wang, Xintong; Li, Bo; Liu, Xiguang] Qingdao Univ, Dept Radiotherapy, Affiliated Hosp, 1 Sifang Rd, Qingdao 266000, Peoples R China. [Cui, Yinshi] Qingdao Fuwai Cardiovasc Hosp, Dept Cardiol, Qingdao, Peoples R China. Medical College; Fu Wai Hospital - CAMS Liu, XG，Qingdao Univ, Dept Radiotherapy, Affiliated Hosp, 1 Sifang Rd, Qingdao 266000, Peoples R China. liuxig…	1	Oct	2021	10.1097/md.0000000000027581	Medicine (Baltimore)
171	A. Johansen; S. J. Christensen; D. Scheie; J. L. S. Hojgaard; D. Kondziella	Neuromuscular adverse events associated with anti-PD-1 monoclonal antibodies Systematic review	Neurology	Review	[Johansen, Annette; Christensen, Soren Just; Hojgaard, Joan L. S.; Kondziella, Daniel] Copenhagen Univ Hosp, Rigshosp, Dept Neurol, Copenhagen, Denmark. [Scheie, David] Copenhagen Univ Hosp, Rigshosp, Dept Pathol, Copenhagen, Denmark. Hospital; Rigshospitalet; University of Copenhagen; Copenhagen University Hospital Christensen, SJ，Copenhagen Univ Hosp, Rigshosp, Dept Neurol, Copenhagen, Denmark.…	106	Apr	2019	10.1212/wnl.0000000000007235	Neurology
172	S. Jonna; M. Neiders; S. Lakshmanan; A. Khan; T. DeKlotz; D. Lanasa; G. T. Gibney; S. Liu	Linear IgA Disease of the Gingiva Following Nivolumab Therapy	Journal of Immunotherapy	Article	[Jonna, Sushma; Lanasa, Dominic; Gibney, Geoffrey T.; Liu, Stephen, V] Georgetown Univ, Dept Med, Lombardi Comprehens Canc Ctr, Washington, DC USA. [DeKlotz, Timothy] Georgetown Univ, Dept Otolaryngol, Washington, DC USA. [Neiders, Mirdza; Lakshmanan, Suresh] SUNY Buffalo, Dept Oral Diagnost Sci, Buffalo, NY USA. [Neiders, Mirdza; Lakshmanan, Suresh] Immco Diagnost Inc, Buffalo, NY USA. [Khan, Am…	5	Nov-Dec	2019	10.1097/cji.0000000000000288	J. Immunother.
173	L. Kalfeist; L. Galland; F. Ledys; F. Ghiringhelli; E. Limagne; S. Ladoire	Impact of Glucocorticoid Use in Oncology in the Immunotherapy Era	Cells	Review		53	Mar	2022	10.3390/cells11050770	Cells
174	H. Kamo; T. Hatano; K. Kanai; N. Aoki; D. Kamiyama; K. Yokoyama; M. Takanashi; Y. Yamashita; Y. Shimo; N. Hattori	Pembrolizumab-related systemic myositis involving ocular and hindneck muscles resembling myasthenic gravis: a case report	Bmc Neurology	Article	[Kamo, Hikaru; Hatano, Taku; Kanai, Kazuaki; Aoki, Nozomi; Kamiyama, Daiki; Yokoyama, Kazumasa; Takanashi, Masashi; Yamashita, Yuri; Shimo, Yasushi; Hattori, Nobutaka] Juntendo Univ, Grad Sch Med, Dept Neurol, Bunkyo Ku, 2-1-1 Hongo, Tokyo 1138421, Japan. [Kanai, Kazuaki] Fukushima Med Univ, Sch Med, Dept Neurol, Fukushima 9601295, Japan. [Shimo, Yasushi] Juntendo Univ, Grad Sch Med, Dept Res & T…	40	Aug	2019	10.1186/s12883-019-1416-1	BMC Neurol.
175	J. C. Kao; B. Liao; S. N. Markovic; C. J. Klein; E. Naddaf; N. P. Staff; T. Liewluck; J. E. Hammack; P. Sandroni; H. Finnes; M. L. Mauermann	Neurological Complications Associated With Anti-Programmed Death 1 (PD-1) Antibodies	Jama Neurology	Article	[Kao, Justin C.; Liao, Bing; Klein, Christopher J.; Naddaf, Elie; Staff, Nathan P.; Liewluck, Teerin; Hammack, Julie E.; Sandroni, Paola; Mauermann, Michelle L.] Mayo Clin, Dept Neurol, 200 First St SW, Rochester, MN 55905 USA. [Markovic, Svetomir N.] Mayo Clin, Dept Oncol, Rochester, MN USA. [Finnes, Heidi] Mayo Clin, Pharm Serv, Rochester, MN USA. Mauermann, ML，Mayo Clin, Dept Neurol, 200 First…	237	Oct	2017	10.1001/jamaneurol.2017.1912	JAMA Neurol.
176	J. Kashima; Y. Okuma; R. Shimizuguchi; K. Chiba	Bile duct obstruction in a patient treated with nivolumab as second-line chemotherapy for advanced non-small-cell lung cancer: a case report	Cancer Immunology Immunotherapy	Article	[Kashima, Jumpei] Komagome Hosp, Tokyo Metropolitan Canc & Infect Dis Ctr, Dept Pathol, Bunkyo Ku, Honkomagome 3-18-22, Tokyo 1138677, Japan. [Okuma, Yusuke] Komagome Hosp, Tokyo Metropolitan Canc & Infect Dis Ctr, Dept Thorac Oncol & Resp Med, Bunkyo Ku, Honkomagome 3-18-22, Tokyo 1138677, Japan. [Shimizuguchi, Ryoko; Chiba, Kazuro] Komagome Hosp, Tokyo Metropolitan Canc & Infect Dis Ctr, Dept G…	59	Jan	2018	10.1007/s00262-017-2062-3	Cancer Immunol. Immunother.
177	K. Kato; T. Mizuno; T. Koseki; Y. Ito; K. Takahashi; N. Tsuboi; S. Yamada	Frequency of Immune Checkpoint Inhibitor-Induced Vasculitides: An Observational Study Using Data From the Japanese Adverse Drug Event Report Database	Frontiers in Pharmacology	Article	[Kato, Koki; Mizuno, Tomohiro; Koseki, Takenao; Yamada, Shigeki] Fujita Hlth Univ, Dept Clin Pharm, Sch Med, Toyoake, Japan. [Ito, Yoshimasa; Tsuboi, Naotake] Fujita Hlth Univ, Dept Nephrol, Sch Med, Toyoake, Japan. [Takahashi, Kazuo] Fujita Hlth Univ, Dept Biomed Mol Sci, Sch Med, Toyoake, Japan. University Mizuno, T，Fujita Hlth Univ, Dept Clin Pharm, Sch Med, Toyoake, Japan. tomohiro.mizuno@fuj…	13	Mar	2022	10.3389/fphar.2022.803706	Front. Pharmacol.
178	O. J. Kennedy; N. Glassee; M. Kicinski; C. U. Blank; G. V. Long; V. G. Atkinson; S. Dalle; A. M. Haydon; A. Meshcheryakov; A. Khattak; M. S. Carlino; S. Sandhu; J. Larkin; S. Puig; P. A. Ascierto; P. Rutkowski; D. Schadendorf; M. Boers-Sonderen; A. M. D. Giacomo; A. Eertwegh; J. J. Grob; R. Gutzmer; R. Jamal; A. Akkooi; S. Gandini; E. Buhrer; S. Suciu; C. Robert; A. M. M. Eggermont; M. Mandala; P…	Prognostic and predictive value of non-steroidal anti-inflammatory drugs in the EORTC 1325/KEYNOTE-054 phase III trial of pembrolizumab versus placebo in resected high-risk stage III melanoma*	European Journal of Cancer	Article	[Kennedy, Oliver John] Univ Manchester, Manchester, England. [Kennedy, Oliver John; Valpione, Sara] Christie NHS Fdn Trust, Wilmslow Rd, Manchester M20 4BX, England. [Glassee, Nina; Kicinski, Michal; Buhrer, Emanuel; Suciu, Stefan] EORTC Headquarters, Brussels, Belgium. [Blank, Christian U.] Netherlands Canc Inst Antoni van Leeuwenhoek, Amsterdam, Netherlands. [V. Long, Georgina] Univ Sydney, Roy…	0	Apr	2024	10.1016/j.ejca.2024.113585	Eur. J. Cancer
179	M. K. Khan; T. H. Nasti; J. Y. Qian; T. J. Kleber; J. M. Switchenko; J. L. Kaufman; A. J. Nooka; M. Dhodapkar; Z. S. Buchwald; D. Obiekwe; S. Lonial; R. Ahmed	Pembrolizumab and low-dose, single-fraction radiotherapy for patients with relapsed or refractory multiple myeloma: a prospective, single-centre, single-group, open-label, phase 2 pilot trial in the USA	Lancet Haematology	Article	[Kaufman, Jonathan L.; Nooka, Ajay J.; Dhodapkar, Madhav, V; Obiekwe, Daby; Lonial, Sagar] Emory Univ, Dept Hematol & Med Oncol, Atlanta, GA USA. [Khan, Mohammad K.; Buchwald, Zachary S.] Emory Univ, Winship Canc Inst, Atlanta, GA USA. [Khan, Mohammad K.; Buchwald, Zachary S.] Emory Univ, Dept Radiat Oncol, Atlanta, GA 30322 USA. [Nasti, Tahseen H.; Ahmed, Rafi] Emory Univ, Dept Microbiol & Immun…	3	Jul	2024	10.1016/s2352-3026(24)00105-4	Lancet Haematol.
180	K. Khimani; S. P. Patel; A. Whyte; N. Al-Zubidi	Case Report: Neuromyelitis Optica After Treatment of Uveal Melanoma With Nivolumab and Ipilimumab	Frontiers in Oncology	Article	[Khimani, Karima] Univ Texas Med Branch, Dept Ophthalmol, Galveston, TX 77555 USA. [Patel, Sapna P.] Univ Texas MD Anderson Canc Ctr, Dept Melanoma Med Oncol, Houston, TX 77030 USA. [Whyte, Andrew; Al-Zubidi, Nagham] Univ Texas MD Anderson Canc Ctr, Dept Head & Neck Surg, Sect Ophthalmol, Houston, TX 77030 USA. [Al-Zubidi, Nagham] Houston Methodist Hosp, Blanton Eye Inst, Dept Ophthalmol, Houston…	10	Mar	2022	10.3389/fonc.2022.806501	Front. Oncol.
181	L. Khoja; D. Day; T. W. W. Chen; L. L. Siu; A. R. Hansen	Tumour- and class-specific patterns of immune-related adverse events of immune checkpoint inhibitors: a systematic review	Annals of Oncology	Review	[Khoja, L.] AstraZeneca UK Plc, Early Clin Dev, Clin Dev Unit, Melbourn Sci Pk, Melbourn, Herts, England. [Khoja, L.] Cambridge Univ Hosp NHS Fdn Trust, Addenbrookes Hosp, Med Oncol, Cambridge Biomed Campus, Cambridge, England. [Day, D.; Siu, L. L.; Hansen, A. R.] Princess Margaret Canc Ctr, Div Med Oncol & Haematol, Drug Dev Program, Toronto, ON, Canada. [Day, D.; Siu, L. L.; Hansen, A. R.] Univ…	679	Oct	2017	10.1093/annonc/mdx286	Ann. Oncol.
182	H. Kim; S. Y. Ha; J. Kim; M. Kang; J. Lee	Severe cytomegalovirus gastritis after pembrolizumab in a patient with melanoma	Current Oncology	Article	[Kim, H.; Lee, J.] Sungkyunkwan Univ, Sch Med, Samsung Med Ctr, Div Hematol Oncol,Dept Med, 81 Irwon Ro, Seoul 06351, South Korea. [Ha, S. Y.] Sungkyunkwan Univ, Sch Med, Samsung Med Ctr, Dept Pathol & Translat Genom, Seoul, South Korea. [Kim, J.; Kang, M.] Sungkyunkwan Univ, Sch Med, Samsung Med Ctr, Div Gastroenterol,Dept Med, Seoul, South Korea. University (SKKU); Samsung Medical Center; Sungk…	17	Aug	2020	10.3747/co.27.6163	Curr. Oncol.
183	K. W. Kim; N. H. Ramaiya; K. M. Krajewski; A. B. Shinagare; S. A. Howard; J. P. Jagannathan; N. Ibrahim	Ipilimumab-Associated Colitis: CT Findings	American Journal of Roentgenology	Article	[Kim, Kyung Won; Ramaiya, Nikhil H.; Krajewski, Katherine M.; Shinagare, Atul B.; Howard, Stephanie A.; Jagannathan, Jyothi P.] Brigham & Womens Hosp, Dana Farber Canc Inst, Dept Imaging, Boston, MA 02115 USA. [Kim, Kyung Won] Univ Ulsan, Coll Med, Seoul Asan Med Ctr, Dept Radiol, Seoul, South Korea. [Kim, Kyung Won] Univ Ulsan, Coll Med, Seoul Asan Med Ctr, Res Inst Radiol, Seoul, South Korea. […	113	May	2013	10.2214/ajr.12.9751	Am. J. Roentgenol.
184	S. Y. Kim; H. S. Park; A. C. Chiang	Small Cell Lung Cancer A Review	Jama-Journal of the American Medical Association	Review	[Kim, So Yeon; Chiang, Anne C.] Yale Univ, Sch Med, Dept Med, New Haven, CT USA. [Park, Henry S.] Yale Univ, Sch Med, Dept Therapeut Radiol, New Haven, CT USA. Chiang, AC，Yale Univ, Sch Med, 333 Cedar St, New Haven, CT 06510 USA. anne.chiang@yale.edu	2	Jun	2025	10.1001/jama.2025.0560	JAMA-J. Am. Med. Assoc.
185	T. W. Kim; H. A. Burris; M. J. D. Luken; M. J. Pishvaian; Y. J. Bang; M. Gordon; A. Awada; D. R. Camidge; F. S. Hodi; G. A. McArthur; W. H. Miller; A. Cervantes; L. Q. Chow; A. M. Lesokhin; A. Rutten; M. Sznol; D. Rishipathak; S. C. Chen; E. Stefanich; T. Pourmohamad; M. Anderson; J. Kim; M. Huseni; I. Rhee; L. L. Siu	First-In-Human Phase I Study of the OX40 Agonist MOXR0916 in Patients with Advanced Solid Tumors	Clinical Cancer Research	Article	[Kim, Tae Won] Univ Ulsan, Asan Med Ctr, Seoul 138736, South Korea. [Burris, Howard A.] Sarah Cannon Res Inst, Nashville, TN USA. [Luken, Maria J. de Miguel] Hosp HM Sanchinarro, START CIOCC, Madrid, Spain. [Pishvaian, Michael J.] Johns Hopkins Univ, Sch Med, Washington, DC USA. [Bang, Yung-Jue] Seoul Natl Univ, Coll Med, Seoul, South Korea. [Gordon, Michael] HonorHlth Res Inst, Scottsdale, AZ US…	26	Aug	2022	10.1158/1078-0432.Ccr-21-4020	Clin. Cancer Res.
186	B. L. King-Kallimanis; L. J. Howie; J. K. Roydhouse; H. Singh; M. R. Theoret; G. M. Blumenthal; P. G. Kluetz	Patient reported outcomes in anti-PD-1/PD-L1 inhibitor immunotherapy registration trials: FDA analysis of data submitted and future directions	Clinical Trials	Article	[King-Kallimanis, Bellinda L.; Howie, Lynn J.; Roydhouse, Jessica K.; Singh, Harpreet] US FDA, Off Hematol & Oncol Prod, Bldg 22,10903 New Hampshire Ave, Silver Spring, MD 20993 USA. [Theoret, Marc R.; Blumenthal, Gideon M.; Kluetz, Paul G.] US FDA, Oncol Ctr Excellence, Silver Spring, MD USA. King-Kallimanis, BL，US FDA, Off Hematol & Oncol Prod, Bldg 22,10903 New Hampshire Ave, Silver Spring, MD…	34	Jun	2019	10.1177/1740774519836991	Clin. Trials
187	B. L. King-Kallimanis; B. Kanapuru; G. M. Blumenthal; M. R. Theoret; P. G. Kluetz	Age-related differences in patient-reported outcomes in patients with advanced lung cancer receiving anti-PD-1/PD-L1 therapy	Seminars in Oncology	Review	[King-Kallimanis, B. L.; Kanapuru, B.] US FDA, Off Hematol & Oncol Prod, Bldg 22 Room 2243,10903 New Hampshire Ave, Silver Spring, MD 20993 USA. [Blumenthal, G. M.; Theoret, M. R.; Kluetz, P. G.] US FDA, Oncol Ctr Excellence, Silver Spring, MD USA. King-Kallimanis, BL，US FDA, Off Hematol & Oncol Prod, Bldg 22 Room 2243,10903 New Hampshire Ave, Silver Spring, MD 20993 USA. belinda.kallimanis@fda.h…	17	Aug	2018	10.1053/j.seminoncol.2018.06.003	Semin. Oncol.
188	M. Kiraci; S. A. Esen; D. O. Turkay; F. T. Kos	Pembrolizumab related perforated appendicitis	Journal of Oncology Pharmacy Practice	Article	[Kiraci, Murat; Esen, Selin Akturk; Kos, Fahriye Tugba] Ankara Bilkent City Hosp, Dept Med Oncol, TR-06800 Ankara, Turkiye. [Turkay, Duriye Ozer] Ankara Bilkent City Hosp, Dept Pathol, Ankara, Turkiye. Kiraci, M，Ankara Bilkent City Hosp, Dept Med Oncol, TR-06800 Ankara, Turkiye. drmuratkiraci@gmail.com	0	Dec	2024	10.1177/10781552241271026	J. Oncol. Pharm. Pract.
189	T. Kita; T. Araya; T. Sakai; Y. Uchida; H. Matsuoka; K. Kasahara	Nivolumab-Induced Polymyalgia Rheumatica in a Patient with Lung Adenocarcinoma	American Journal of the Medical Sciences	Review	[Kita, Toshiyuki; Araya, Tomoyuki; Sakai, Tamami; Uchida, Yuka; Matsuoka, Hiroki] Natl Hosp Org Kanazawa Med Ctr, Dept Resp Med, 1-1 Shimoishibiki Machi, Kanazawa, Ishikawa 9208650, Japan. [Kasahara, Kazuo] Kanazawa Univ Hosp, Dept Resp Med, Kanazawa, Ishikawa, Japan. Kita, T，Natl Hosp Org Kanazawa Med Ctr, Dept Resp Med, 1-1 Shimoishibiki Machi, Kanazawa, Ishikawa 9208650, Japan. toshiyukikita7@…	7	Sep	2021		Am. J. Med. Sci.
190	M. Kobayashi; M. Saiki; C. Omori; S. Ide; K. Masuda; Y. Sogami; T. Hata; H. Ishihara	Myositis induced by durvalumab in a patient with non-small cell lung cancer: A case report	Thoracic Cancer	Article	[Kobayashi, Miyuki; Saiki, Masafumi; Omori, Chisa; Ide, Shuichiro; Masuda, Kazuki; Sogami, Yusuke; Ishihara, Hiroshi] Univ Yamanashi, Dept Internal Med 2, Fac Med, 1110 Shimokato, Chuo, Yamanashi 4093898, Japan. [Hata, Takanori] Univ Yamanashi, Dept Neurol, Fac Med, Chuo, Japan. Saiki, M，Univ Yamanashi, Dept Internal Med 2, Fac Med, 1110 Shimokato, Chuo, Yamanashi 4093898, Japan. msaiki@yamanashi…	2	Dec	2020	10.1111/1759-7714.13709	Thorac. Cancer
191	J. J. Koldenhof; F. H. van der Baan; E. G. Verberne; A. M. Kamphuis; R. J. Verheijden; E. H. Tonk; A. S. van Lindert; J. van der Stap; S. C. Teunissen; P. O. Witteveen; K. P. Suijkerbuijk	Patient-Reported Outcomes During Checkpoint Inhibition: Insight into Symptom Burden in Daily Clinical Practice	Journal of Pain and Symptom Management	Article	[Koldenhof, Josephine J.; Verberne, Elisabeth G.; Kamphuis, Annemarleen M.; Verheijden, Rik J.; Tonk, Erwin H.; Witteveen, Petronella O.; Suijkerbuijk, Karjin P.] Univ Utrecht, Univ Med Ctr Utrecht, Dept Med Oncol, Utrecht, Netherlands. [van der Baan, Frederieke H.; Teunissen, Saskia C.] Univ Utrecht, Univ Med Ctr Utrecht, Ctr Expertise Palliat Care, Julius Ctr Hlth Sci & Primary Care, Utrecht, N…	9	Jun	2022	10.1016/j.jpainsymman.2022.02.013	J. Pain Symptom Manage.
192	M. Kostine; M. E. Truchetet; T. Schaeverbeke	Clinical characteristics of rheumatic syndromes associated with checkpoint inhibitors therapy	Rheumatology	Article	[Kostine, Marie; Truchetet, Marie-Elise; Schaeverbeke, Thierry] Bordeaux Univ Hosp, Dept Rheumatol, Pl Amelie Raba Leon, F-33000 Bordeaux, France. Kostine, M，Bordeaux Univ Hosp, Dept Rheumatol, Pl Amelie Raba Leon, F-33000 Bordeaux, France. marie.kostine@chu-bordeaux.fr	32	Dec	2019	10.1093/rheumatology/kez295	Rheumatology
193	R. R. Kotecha; S. D. Doshi; A. Knezevic; J. Chaim; Y. B. Chen; R. Jacobi; M. Zucker; E. Reznik; D. McHugh; N. J. Shah; E. Feld; D. H. Aggen; W. Rafelson; H. Xiao; M. I. Carlo; D. R. Feldman; C. H. Lee; R. J. Motzer; M. H. Voss	A Phase 2 Trial of Talazoparib and Avelumab in Genomically Defined Metastatic Kidney Cancer	European Urology Oncology	Article	[Kotecha, Ritesh R.; Doshi, Sahil D.; Jacobi, Rachel; McHugh, Deaglan; Shah, Neil J.; Feld, Emily; Aggen, David H.; Rafelson, William; Xiao, Han; Carlo, Maria I.; Feldman, Darren R.; Lee, Chung-Han; Motzer, Robert J.; Voss, Martin H.] Mem Sloan Kettering Canc Ctr, Dept Med, 353 E68th St, New York, NY 10065 USA. [Knezevic, Andrea; Zucker, Mark; Reznik, Ed] Mem Sloan Kettering Canc Ctr, Dept Epidem…	7	Aug	2024	10.1016/j.euo.2023.10.017	Eur. Urol. Oncol.
194	M. Kroiss; B. Schilling; T. Deutschbein	Endocrine side effects of cancer immunotherapy	Deutsche Medizinische Wochenschrift	Article	[Kroiss, Matthias; Deutschbein, Timo] Univ Klinikum Wurzburg, Med Klin & Poliklin 1, Schwerpunkt Endokrinol Diabetol, Wurzburg, Germany. [Kroiss, Matthias; Schilling, Bastian] Univ Wurzburg, Comprehens Canc Ctr Mainfranken, Wurzburg, Germany. [Kroiss, Matthias] Univ Munich, Med Klin & Poliklin 4, LMU Klinikum, Ziemssenstr 1, D-80336 Munich, Germany. [Schilling, Bastian] Univ Klinikum Wurzburg, Kl…	1	Dec	2020	10.1055/a-1140-2920	Dtsch. Med. Wochenschr.
195	M. Krusche; U. Schneider; C. Geisler; S. Keller; W. Stenzel; S. Ohrndorf	Myofasciitis under nivolumab treatment	Zeitschrift Fur Rheumatologie	Article	[Krusche, M.; Schneider, U.; Ohrndorf, S.] Charite, Med Klin Schwerpunkt Rheumatol & Klin Immun, Charitepl 1, D-10117 Berlin, Germany. [Geisler, C.] Charite, Klin Dermatol Venerol & Allergol, Berlin, Germany. [Keller, S.] Charite, Radiol Klin, Berlin, Germany. [Stenzel, W.] Charite, Inst Neuropathol, Berlin, Germany. Universitatsmedizin Berlin; Free University of Berlin; Humboldt University of Be…	0	Nov	2021	10.1007/s00393-021-01001-7	Z. Rheumatol.
196	A. G. Kuang; G. Sperling; T. Z. Liang; Y. Lu; D. F. Tan; K. Bollin; D. B. Johnson; J. G. M. Manzano; M. Shatila; A. S. Thomas; J. A. Thompson; H. C. Zhang; Y. H. Wang	Sclerosing mesenteritis following immune checkpoint inhibitor therapy	Journal of Cancer Research and Clinical Oncology	Article	[Kuang, Andrew G. G.] Baylor Coll Med, Dept Med, Houston, TX USA. [Sperling, Gabriel] Univ Texas Med Branch, John Sealy Sch Med, Galveston, TX USA. [Liang, Tom Z. Z.; Tan, Dongfeng] Univ Texas MD Anderson Canc Ctr Houston, Div Pathol, Lab Med, Houston, TX 77030 USA. [Lu, Yang] Univ Texas MD Anderson Canc Ctr Houston, Dept Nucl Med, Div Diagnost Imaging, Houston, TX 77030 USA. [Bollin, Kathryn] Sc…	3	Sep	2023	10.1007/s00432-023-04802-2	J. Cancer Res. Clin. Oncol.
197	Y. Kubo; K. Ito; Y. Fujiwara; T. Yoshida; M. Kusumoto	Case Report: SAPHO Syndrome Mimicking Bone Metastases During Treatment With Pembrolizumab for Non-small Cell Lung Cancer	Frontiers in Medicine	Article	[Kubo, Yuko; Ito, Kimiteru; Kusumoto, Masahiko] Natl Canc Ctr, Dept Diagnost Radiol, Tokyo, Japan. [Fujiwara, Yutaka; Yoshida, Tatsuya] Natl Canc Ctr, Dept Thorac Oncol, Tokyo, Japan. Kubo, Y，Natl Canc Ctr, Dept Diagnost Radiol, Tokyo, Japan. yukkubo@ncc.go.jp	5	Jul	2021	10.3389/fmed.2021.679111	Front. Med.
198	T. Kudo; Y. Hamamoto; K. Kato; T. Ura; T. Kojima; T. Tsushima; S. Hironaka; H. Hara; T. Satoh; S. Iwasa; K. Muro; H. Yasui; K. Minashi; K. Yamaguchi; A. Ohtsu; Y. Doki; Y. Kitagawa	Nivolumab treatment for oesophageal squamous-cell carcinoma: an open-label, multicentre, phase 2 trial	Lancet Oncology	Article	[Kudo, Toshihiro; Satoh, Taroh] Osaka Univ, Grad Sch Med, Dept Frontier Sci Canc & Chemotherapy, Osaka, Japan. [Doki, Yuichiro] Osaka Univ, Grad Sch Med, Dept Gastroenterol Surg, Osaka, Japan. [Hamamoto, Yasuo] Keio Univ, Keio Canc Ctr, Tokyo, Japan. [Hamamoto, Yasuo; Kitagawa, Yuko] Keio Univ, Sch Med, Dept Surg, Tokyo, Japan. [Kato, Ken; Iwasa, Satoru] Natl Canc Ctr, Gastrointestinal Med Oncol …	319	May	2017	10.1016/s1470-2045(17)30181-x	Lancet Oncol.
199	T. Kumamoto; H. Kawano; M. Kurobe; R. Akashi; T. Yonekura; S. Ikeda; K. Maemura	Vasospastic Angina: An Immune-related Adverse Event	Internal Medicine	Article	[Kumamoto, Taku; Kawano, Hiroaki; Kurobe, Masaya; Akashi, Ryohei; Yonekura, Tsuyoshi; Ikeda, Satoshi; Maemura, Koji] Nagasaki Univ, Grad Sch Biomed Sci, Dept Cardiovasc Med, Nagasaki, Japan. Kawano, H，Nagasaki Univ, Grad Sch Biomed Sci, Dept Cardiovasc Med, Nagasaki, Japan. hkawano@nagasaki-u.ac.jp	4		2022	10.2169/internalmedicine.8540-21	Intern. Med.
200	N. Kumar; V. Kalaiselvan; M. K. Arora	Neuronal toxicity of monoclonal antibodies (mAbs): an analysis of post-marketing reports from FDA Adverse Event Reporting System (FAERS) safety database	European Journal of Clinical Pharmacology	Article	[Kumar, Nitin; Arora, Mandeep Kumar] DIT Univ, Sch Pharmaceut & Populat Hlth Informat, Dehra Dun 248009, Uttaranchal, India. [Kalaiselvan, Vivekanandan] Indian Pharmacopoeia Commiss, Natl Coordinat Ctr, Pharmacovigilance Programme India PvPI, Ghaziabad, Uttar Pradesh, India. Arora, MK，DIT Univ, Sch Pharmaceut & Populat Hlth Informat, Dehra Dun 248009, Uttaranchal, India. mmmarora2@gmail.com	1	Nov	2024	10.1007/s00228-024-03727-0	Eur. J. Clin. Pharmacol.
201	A. L. Kunkler; E. M. Binkley; D. Mantopoulos; A. J. Hendershot; M. P. Ohr; K. L. Kendra; F. H. Davidorf; C. M. Cebulla	Known and novel ocular toxicities of biologics, targeted agents, and traditional chemotherapeutics	Graefes Archive for Clinical and Experimental Ophthalmology	Article	[Kunkler, Anne L.; Binkley, Elaine M.; Mantopoulos, Dimosthenis; Hendershot, Andrew J.; Ohr, Matthew P.; Davidorf, Frederick H.; Cebulla, Colleen M.] Ohio State Univ, Wexner Med Ctr, Dept Ophthalmol & Visual Sci, Havener Eye Inst, 915 Olentangy River Rd,Ste 5000, Columbus, OH 43212 USA. [Kendra, Kari L.] Ohio State Univ, Dept Internal Med, Div Med Oncol, Wexner Med Ctr, Columbus, OH 43210 USA. Oh…	25	Aug	2019	10.1007/s00417-019-04337-8	Graefes Arch. Clin. Exp. Ophthalmol.
202	M. Kurokawa; R. Kurokawa; A. Hagiwara; W. Gonoi; S. Harayama; K. Koizumi; K. Yoshino; T. Hishima; A. Baba; Y. Ota; O. Abe; Y. Takaki	CT imaging findings of anti-PD-1 inhibitor-related enterocolitis	Abdominal Radiology	Article	[Kurokawa, Mariko; Harayama, Shinjiro; Takaki, Yasunobu] Tokyo Metropolitan Canc & Infect Dis Ctr, Dept Radiol, Komagome Hosp, Bunkyo Ku, 3-18-22 Honkomagome, Tokyo 1138677, Japan. [Kurokawa, Ryo; Gonoi, Wataru; Abe, Osamu] Univ Tokyo, Grad Sch Med, Dept Radiol, Bunkyo Ku, 7-3-1 Hongo, Tokyo 1138655, Japan. [Hagiwara, Akifumi] Juntendo Univ, Dept Radiol, Sch Med, Bunkyo Ku, 3-1-3 Hongo, Tokyo 113…	4	Jul	2021	10.1007/s00261-021-02986-0	Abdom. Radiol.
203	W. F. Kuswanto; L. A. MacFarlane; L. Gedmintas; A. Mulloy; T. K. Choueiri; B. L. Bermas	Rheumatologic symptoms in oncologic patients on PD-1 inhibitors	Seminars in Arthritis and Rheumatism	Review	[Kuswanto, Wilson F.; MacFarlane, Lindsey A.; Gedmintas, Lydia; Choueiri, Toni K.; Bermas, Bonnie L.] Harvard Med Sch, Boston, MA 02115 USA. [MacFarlane, Lindsey A.; Gedmintas, Lydia; Bermas, Bonnie L.] Brigham & Womens Hosp, Div Rheumatol Immunol & Allergy, 60 Fenwood Rd, Boston, MA 02115 USA. [Mulloy, Alexandra; Choueiri, Toni K.] Harvard Med Sch, Dana Farber Canc Inst, Dept Med Oncol, Boston, …	36	Jun	2018	10.1016/j.semarthrit.2017.10.018	Semin. Arthritis Rheum.
204	Y. Landman; O. Jacobi; N. Kurman; O. Yariv; I. Peretz; O. Rotem; E. Dudnik; A. Zer; A. M. Allen	Durvalumab after concurrent chemotherapy and high-dose radiotherapy for locally advanced non-small cell lung cancer	Oncoimmunology	Article	[Landman, Yosef; Jacobi, Oded; Kurman, Noga; Yariv, Orly; Peretz, Idit; Rotem, Ofer; Dudnik, Elizabeth; Zer, Alona; Allen, Aaron M.] Rabin Med Ctr, Davidoff Canc Ctr, Thorac Oncol Serv, Beilinson Hosp, Petah Tiqwa, Israel. [Yariv, Orly; Dudnik, Elizabeth; Zer, Alona; Allen, Aaron M.] Tel Aviv Univ, Sackler Fac Med, Tel Aviv, Israel. Faculty of Medicine Allen, AM，Rabin Med Ctr, Davidoff Canc Ctr, …	37	Jan	2021	10.1080/2162402x.2021.1959979	OncoImmunology
205	J. Larkin; B. Chmielowski; C. D. Lao; F. S. Hodi; W. Sharfman; J. Weber; K. P. M. Suijkerbuijk; S. Azevedo; H. W. Li; D. Reshef; A. Avila; D. A. Reardon	Neurologic Serious Adverse Events Associated with Nivolumab Plus Ipilimumab or Nivolumab Alone in Advanced Melanoma, Including a Case Series of Encephalitis	Oncologist	Article	[Larkin, James] Royal Marsden, Fulham Rd, London SW3 6JJ, England. [Chmielowski, Bartosz] Univ Calif Los Angeles, Med Ctr, Santa Monica, CA USA. [Lao, Christopher D.] Univ Michigan, Ann Arbor, MI 48109 USA. [Hodi, F. Stephen; Reardon, David A.] Dana Farber Canc Inst, Boston, MA 02115 USA. [Sharfman, William] Johns Hopkins, Sidney Kimmel Comprehens Canc Ctr, Baltimore, MD USA. [Weber, Jeffrey] NYU…	209	Jun	2017	10.1634/theoncologist.2016-0487	Oncologist
206	J. Lee; A. Graham; A. Sion	Evaluation of arthralgias in adult oncology patients receiving immune checkpoint inhibitors	Journal of Oncology Pharmacy Practice	Article	[Lee, Jenessa; Graham, Anastasia; Sion, Amy] Med Univ South Carolina, Dept Pharm, Charleston, SC 29425 USA. Lee, J，Med Univ South Carolina, Dept Pharm Serv, 150 Ashley Ave, Charleston, SC 29425 USA. leejen@musc.edu	4	Dec	2019	10.1177/1078155218822707	J. Oncol. Pharm. Pract.
207	H. B. Lei; W. Sun; X. Liu; C. J. Wang	Clinical characteristics, diagnosis, treatment, and prognosis of nivolumab induced gastritis	Investigational New Drugs	Article	[Lei, Haibo; Liu, Xiang] Xiangtan Cent Hosp, Dept Clin Pharm, 120 Heping Rd, Xiangtan 411100, Hunan, Peoples R China. [Sun, Wei; Wang, Chunjiang] Cent South Univ, Xiangya Hosp 3, Dept Pharm, 138 Tongzipo Rd, Changsha 410013, Peoples R China. Liu, X，Xiangtan Cent Hosp, Dept Clin Pharm, 120 Heping Rd, Xiangtan 411100, Hunan, Peoples R China.; Wang, CJ，Cent South Univ, Xiangya Hosp 3, Dept Pharm, 13…	3	Feb	2024	10.1007/s10637-023-01412-0	Invest. New Drugs
208	J. Leipe; L. A. Christ; A. P. Arnoldi; E. Mille; F. Berger; M. Heppt; I. Goldscheider; D. Kauffmann-Guerrero; R. M. Huber; C. Dechant; C. Berking; H. Schulze-Koops; A. Skapenko	Characteristics and treatment of new-onset arthritis after checkpoint inhibitor therapy	Rmd Open	Article	[Leipe, Jan; Christ, Lisa A.; Dechant, Claudia; Schulze-Koops, Hendrik; Skapenko, Alla] Ludwig Maximilians Univ Munchen, Dept Internal Med 4, Div Rheumatol & Clin Immunol, Munich, Germany. [Arnoldi, Andreas P.; Berger, Frank] Ludwig Maximilians Univ Munchen, Dept Radiol, Munich, Germany. [Mille, Erik] Ludwig Maximilians Univ Munchen, Dept Nucl Med, Munich, Germany. [Heppt, Markus; Goldscheider, I…	61	Jul	2018	10.1136/rmdopen-2018-000714	RMD Open
209	D. Li; C. Crook; V. Chung; G. Brar; M. Fakih; A. Barzi; L. Melstrom; G. Singh; Y. Fong; P. Frankel; M. Raoof	Safety of pressurized intraperitoneal aerosolized chemotherapy in biliary cancer patients with peritoneal metastases	Future Oncology	Article	[Li, Daneng; Crook, Christiana; Chung, Vincent; Brar, Gagandeep; Fakih, Marwan; Barzi, Afsaneh; Melstrom, Laleh; Singh, Gagandeep; Fong, Yuman; Raoof, Mustafa] City Hope Comprehens Canc Ctr, 1500 E Duarte Rd, Duarte, CA 91010 USA. [Frankel, Paul] City Hope Beckman Res Inst, 1500 E Duarte Rd, Duarte, CA 91010 USA. Li, D，City Hope Comprehens Canc Ctr, 1500 E Duarte Rd, Duarte, CA 91010 USA. danli@c…	0	Oct	2024	10.1080/14796694.2024.2394013	Future Oncol.
210	J. J. Li; J. H. Wang; Y. Dingv; D. D. Li; X. Z. Wen; J. J. Zhao; H. Jiang; X. Liu; F. X. Huang; X. S. Zhang	Efficacy and safety of anti-PD-1 inhibitor combined with nab-paclitaxel in Chinese patients with refractory melanoma	Journal of Cancer Research and Clinical Oncology	Article	[Li, Jing-jing; Wang, Jiu-hong; Dingv, Ya; Li, Dan-dan; Wen, Xi-zhi; Zhao, Jing-jing; Jiang, Hang; Liu, Xing; Huang, Fu-xue; Zhang, Xiao-shi] Sun Yat Sen Univ, Ctr Canc, Collaborat Innovat Ctr Canc Med, Biotherapy Ctr,State Key Lab Oncol South China, 651 Dongfeng Rd East, Guangzhou 510060, Peoples R China. Zhang, XS，Sun Yat Sen Univ, Ctr Canc, Collaborat Innovat Ctr Canc Med, Biotherapy Ctr,State…	16	May	2022	10.1007/s00432-021-03700-9	J. Cancer Res. Clin. Oncol.
211	J. L. Li; D. H. Xu; Y. Y. Liu; Y. Cao; J. He; M. X. Liao	Acupuncture Treatment of Guillain-Barre Syndrome After Using Immune Checkpoint Inhibitors: A Case Report	Frontiers in Neurology	Article	[Li, Jialing] Guangzhou Univ Chinese Med, Clin Sch Med 1, Affiliated Hosp 1, Guangzhou, Peoples R China. [Xu, Danghan; Cao, Yang; He, Jun; Liao, Muxi] Guangzhou Univ Chinese Med, Affiliated Hosp 1, Guangzhou, Peoples R China. [Xu, Danghan] Guangdong Prov Key Lab Tradit Chinese Med & Acupun, Guangzhou, Peoples R China. [Liu, Yingyu] Guangzhou Univ Chinese Med, Acupuncture & Rehabil Clin Sch Med, G…	5	Jun	2022	10.3389/fneur.2022.908282	Front. Neurol.
212	R. H. Li; H. B. Lei; C. J. Wang; X. Liu	Clinical features of nivolumab-induced Stevens-Johnson syndrome/toxic epidermal necrolysis: retrospective analysis based on case reports	Frontiers in Immunology	Article	[Li, Ronghui; Lei, Haibo; Liu, Xiang] Hunan Univ, Xiangtan Cent Hosp, Affiliated Hosp, Dept Clin Pharm, Xiangtan, Peoples R China. [Wang, Chunjiang] Cent South Univ, Xiangya Hosp 3, Dept Pharm, Changsha, Hunan, Peoples R China. Liu, X，Hunan Univ, Xiangtan Cent Hosp, Affiliated Hosp, Dept Clin Pharm, Xiangtan, Peoples R China. xy3yy202112@126.com	0	Mar	2025	10.3389/fimmu.2025.1563100	Front. Immunol.
213	S. F. Li; G. H. Yu; M. M. Wang; S. Feng; S. S. Wang; M. J. Piao; C. J. Li; Z. X. Zhou; Z. Y. Xun; B. Y. Sun; J. Y. Li; N. Zhang; H. Li; X. B. Yang; Z. Y. Zhu; H. T. Zhao	Efficacy and safety of local-regional therapy combined with chemotherapy, immune checkpoint inhibitors and lenvatinib as first-line treatment in advanced intrahepatic cholangiocarcinoma: a multicenter retrospective cohort study	Cancer Immunology Immunotherapy	Article	[Li, Shuofeng; Yu, Guanhua; Wang, Mingming; Feng, Shi; Wang, Shanshan; Piao, Mingjian; Li, Chengjie; Zhou, Zixiang; Xun, Ziyu; Sun, Boyu; Li, Jiongyuan; Zhang, Nan; Yang, Xiaobo; Zhao, Haitao] Chinese Acad Med Sci & Peking Union Med Coll, Peking Union Med Coll Hosp, Dept Liver Surg, Beijing, Peoples R China. [Li, Hu; Zhu, Zhenyu] Peoples Liberat Army Gen Hosp, Med Ctr 5, Dept Hepatobiliary Surg, …	0	May	2025	10.1007/s00262-025-04085-1	Cancer Immunol. Immunother.
214	S. H. Lim; A. Saluja; S. Vickers; J. Y. Hong; S. T. Kim; S. Lavania; S. Pandey; V. K. Gupta; M. R. Velagapudi; J. Lee	The safety and efficacy outcomes of Minnelide given alone or in combination with paclitaxel in advanced gastric cancer: A phase I trial	Cancer Letters	Article	[Lim, Sung Hee; Hong, Jung Yong; Kim, Seung Tae; Lee, Jeeyun] Sungkyunkwan Univ, Sch Med, Samsung Med Ctr, Div Hematol Oncol,Dept Med, Seoul, South Korea. [Saluja, Ashok; Velagapudi, Mohana R.] Minneamrita Therapeut LLC, Tampa, FL 33647 USA. [Lavania, Shweta; Pandey, Somnath; Gupta, Vineet K.] Univ Miami, Sch Med, Dept Surg, Miami, FL 33136 USA. [Vickers, Selwyn] Mem Sloan Kettering, Chennai, Ind…	6	Aug	2024	10.1016/j.canlet.2024.217041	Cancer Lett.
215	Y. L. Lin; X. Yuan; L. L. Chen	Immune myocarditis related to sintilimab treatment in a patient with advanced lung adenocarcinoma: A case report	Frontiers in Cardiovascular Medicine	Article	[Lin, Yunling; Yuan, Xun; Chen, Lianglong] Fujian Med Univ, Fujian Inst Coronary Heart Dis, Fujian Cardiovasc Med Ctr, Dept Cardiol,Union Hosp, Fuzhou, Peoples R China. Chen, LL，Fujian Med Univ, Fujian Inst Coronary Heart Dis, Fujian Cardiovasc Med Ctr, Dept Cardiol,Union Hosp, Fuzhou, Peoples R China. lianglongchen@126.com	7	Oct	2022	10.3389/fcvm.2022.955527	Front. Cardiovasc. Med.
216	D. N. Lipe; A. Qdaisat; P. P. Krishnamani; T. D. Nguyen; P. Chaftari; N. El Messiri; A. Srinivasan; E. Galvis-Carvajal; C. C. Reyes-Gibby; M. K. Wattana	Myocarditis, Myositis, and Myasthenia Gravis Overlap Syndrome Associated with Immune Checkpoint Inhibitors: A Systematic Review	Diagnostics	Review	[Lipe, Demis N.] Propharm Grp, Raleigh, NC 27601 USA. [Qdaisat, Aiham; Krishnamani, Pavitra P.; Nguyen, Trung D.; Chaftari, Patrick; El Messiri, Nour; Reyes-Gibby, Cielito C.; Wattana, Monica K.] Univ Texas MD Anderson Canc Ctr, Dept Emergency Med, Houston, TX 77030 USA. [Srinivasan, Aswin] Univ Houston, Coll Med, Dept Cardiol, HCA Houston Kingwood, Kingwood, TX 77339 USA. [Galvis-Carvajal, Elkin…	11	Aug	2024	10.3390/diagnostics14161794	Diagnostics
217	H. Liu; Y. M. Li; J. Li; Q. C. Zhang; J. T. Wu; X. Y. Li; L. S. Meng; S. Cao; H. P. Li	Musculoskeletal adverse events induced by immune checkpoint inhibitors: a large-scale pharmacovigilance study	Frontiers in Pharmacology	Article	[Liu, Hao; Li, Jie; Zhang, Qiongchi; Wu, Jingtao; Li, Xinyu; Li, Haopeng] Xi An Jiao Tong Univ, Affiliated Hosp 2, Dept Orthoped, Xian 710004, Shaanxi, Peoples R China. [Li, Yumin; Cao, Shuai] Civil Aviat Gen Hosp, Dept Radiol, Beijing, Peoples R China. [Meng, Liesu] Xi An Jiao Tong Univ, Affiliated Hosp 2, Natl Joint Engn Res Ctr Biodiag & Biotherapy, Xian, Shaanxi, Peoples R China. Li, HP，Xi An…	16	Oct	2023	10.3389/fphar.2023.1199031	Front. Pharmacol.
218	K. Liu; Y. H. Wang; N. Luo; J. Gong; J. Wang; B. Chen	Treatment-related gastrointestinal adverse events of nivolumab plus ipilimumab in randomized clinical trials: a systematic review and meta-analysis	Future Oncology	Review	[Liu, Ke; Wang, Yong-Hong] Peoples Hosp Leshan, Dept Gastrointestinal Surg, Leshan, Sichuan, Peoples R China. [Liu, Ke; Luo, Na; Gong, Juan; Wang, Jun; Chen, Bing] Peoples Hosp Leshan, Dept Nursing, Leshan, Sichuan, Peoples R China. Wang, YH，Peoples Hosp Leshan, Dept Gastrointestinal Surg, Leshan, Sichuan, Peoples R China. 2715782648@qq.com	2	Sep	2023	10.2217/fon-2022-0615	Future Oncol.
219	Q. Liu; Y. Zhang; J. W. Zhang; L. H. Chen; Y. Yang; Y. Liu	Efficacy and safety of hepatic arterial infusion chemotherapy combined with tyrosine kinase inhibitors and immune checkpoint inhibitors in the treatment of advanced hepatocellular carcinoma with portal vein tumor thrombosis in the main trunk	Frontiers in Oncology	Article	[Liu, Qi; Zhang, Ying; Zhang, Jingwen; Chen, Luhao; Yang, Yi; Liu, Yan] Harbin Med Univ Canc Hosp, Dept Intervent Radiol, Harbin, Peoples R China. Liu, Y，Harbin Med Univ Canc Hosp, Dept Intervent Radiol, Harbin, Peoples R China. liuyan567@sohu.com	2	Jul	2024	10.3389/fonc.2024.1374149	Front. Oncol.
220	Q. Q. Liu; X. X. Wang; H. C. Ji; Q. Y. Dou; H. M. Zhang	The efficacy and safety of PD-1 inhibitor combined with TACE in the first-line treatment of unresectable hepatocellular carcinoma	Medical Oncology	Article	[Liu, Qing-Qing; Wang, Xiang-Xu; Ji, Hongchen; Dou, Qiong-Yi; Zhang, Hong-Mei] Fourth Mil Med Univ, Xijing Hosp, Dept Clin Oncol, Xian 710032, Shaanxi, Peoples R China. Zhang, HM，Fourth Mil Med Univ, Xijing Hosp, Dept Clin Oncol, Xian 710032, Shaanxi, Peoples R China. zhm@fmmu.edu.cn	2	Mar	2024	10.1007/s12032-024-02309-5	Med. Oncol.
221	Q. X. Liu; J. G. Wei; Y. Y. Chen; J. F. Wang	Efficacy and safety of pembrolizumab monotherapy in EGFR-mutant squamous cell lung cancer with PD-L1 over-expression: A case report	Medicine	Article	[Liu, Qiu-Xia; Wang, Jian-Fang] Shaoxing Peoples Hosp, Dept Med Oncol, 568 North Zhongxing Rd, Shaoxing 312000, Zhejiang, Peoples R China. [Wei, Jian-Guo] Shaoxing Peoples Hosp, Dept Pathol, Shaoxing 312000, Zhejiang, Peoples R China. [Chen, Yi-Yi] Wenzhou Med Univ, Dept Clin Med, Wenzhou 325000, Zhejiang, Peoples R China. Wang, JF，Shaoxing Peoples Hosp, Dept Med Oncol, 568 North Zhongxing Rd, Sh…	2	Aug	2022	10.1097/md.0000000000030099	Medicine (Baltimore)
222	S. Y. Liu; Q. X. Chen; C. Z. Zhou; H. Z. Zhang; W. Li; J. H. Chen; J. Hu; L. Wu; Q. Q. Chen; Q. S. Dai; J. Z. Shan; F. Xu; S. Y. M. Liu; Y. L. Wu	Neoadjuvant Camrelizumab for Non-Small Cell Lung Cancer: A Retrospective Multicenter, Real-World Study (CTONG2004)	Cancer Immunology Immunotherapy	Article	[Liu, Si-Yang; Wu, Yi-Long] Guangdong Acad Med Sci, Guangdong Prov Peoples Hosp, Guangdong Lung Canc Inst, Guangzhou 510080, Peoples R China. [Chen, Qixun] Canc Hosp Univ Chinese Acad Sci, Dept Thorac Oncol Surg, Hangzhou 310022, Peoples R China. [Zhou, Chengzhi] Guangzhou Med Univ, Affiliated Hosp 1, Guangzhou Inst Resp Hlth, Natl Clin Res Ctr Resp Dis, Guangzhou 510120, Peoples R China. [Zhang,…	4	Jul	2023	10.1007/s00262-023-03412-8	Cancer Immunol. Immunother.
223	X. Liu; J. J. Li; Y. Ding; D. D. Li; X. Z. Wen; D. S. Weng; J. H. Wang; H. Jiang; X. S. Zhang	Safety and Tolerability of BRAF Inhibitor and BRAF Inhibitor-Based Combination Therapy in Chinese Patients With Advanced Melanoma: A Real World Study	Frontiers in Oncology	Article	[Liu, Xing; Li, Jing-jing; Ding, Ya; Li, Dan-dan; Wen, Xi-zhi; Weng, De-sheng; Wang, Jiu-hong; Jiang, Hang; Zhang, Xiao-shi] Sun Yat Sen Univ, Biotherapy Ctr, Canc Ctr, Guangzhou, Peoples R China. Zhang, XS，Sun Yat Sen Univ, Biotherapy Ctr, Canc Ctr, Guangzhou, Peoples R China. zhangxsh@sysucc.org.cn	0	Apr	2021	10.3389/fonc.2021.582676	Front. Oncol.
224	X. Liu; Z. Y. Zeng; J. L. Cao; X. Q. Li; M. Muhetaer; Z. L. Jin; H. H. Cai; Z. B. Lu	Sintilimab-Induced Myocarditis in a Patient with Gastric Cancer: A Case Report and Literature Review	Journal of Cardiovascular Development and Disease	Review	[Liu, Xin; Zeng, Ziyue; Cao, Jianlei; Li, Xianqing; Muhetaer, Muheremu; Jin, Zhili; Cai, Huanhuan; Lu, Zhibing] Zhongnan Hosp Wuhan Univ, Dept Cardiol, 169 Donghu Rd, Wuhan 430071, Peoples R China. [Liu, Xin; Zeng, Ziyue; Cao, Jianlei; Li, Xianqing; Muhetaer, Muheremu; Jin, Zhili; Cai, Huanhuan; Lu, Zhibing] Wuhan Univ, Inst Myocardial Injury & Repair, Wuhan 430071, Peoples R China. Cai, HH; Lu, …	3	Oct	2023	10.3390/jcdd10100422	J. Cardiovasc. Dev. Dis.
225	Y. Liu; H. Zhang; L. Zhou; W. C. Li; L. Yang; W. Li; K. Z. Li; X. B. Liu	Immunotherapy-Associated Pancreatic Adverse Events: Current Understanding of Their Mechanism, Diagnosis, and Management	Frontiers in Oncology	Article	[Liu, Ya; Zhang, Hao; Yang, Le; Li, Kezhou; Liu, Xubao] Sichuan Univ, West China Hosp, Dept Pancreat Surg, Chengdu, Peoples R China. [Zhou, Li] Sichuan Univ, West China Hosp, Core Facil, Chengdu, Peoples R China. [Li, Weichun] Civil Aviat Flight Univ China, CAAC Acad, Guanghan, Peoples R China. [Li, Wen] Sichuan Univ, West China Hosp, Lung Canc Ctr, Chengdu, Peoples R China. of China; Sichuan Uni…	47	Feb	2021	10.3389/fonc.2021.627612	Front. Oncol.
226	Y. Liu; X. L. Zhang; G. Y. Wang; X. C. Cui	Triple Combination Therapy With PD-1/PD-L1, BRAF, and MEK Inhibitor for Stage III-IV Melanoma: A Systematic Review and Meta-Analysis	Frontiers in Oncology	Review	[Liu, Ye] Tsinghua Univ, Sch Pharmaceut Sci, Beijing, Peoples R China. [Zhang, Xilan] Second Peoples Hosp Dongying, Dept Pathol, Dongying, Peoples R China. [Wang, Guoying; Cui, Xinchang] Second Peoples Hosp Dongying, Dept Oncol, Dongying, Peoples R China. Cui, XC，Second Peoples Hosp Dongying, Dept Oncol, Dongying, Peoples R China. cuixinchang@126.com	23	Jun	2021	10.3389/fonc.2021.693655	Front. Oncol.
227	G. Losurdo; D. Angelillo; N. Favia; M. C. Sergi; A. Di Leo; G. Triggiano; M. Tucci	Checkpoint Inhibitor-Induced Colitis: An Update	Biomedicines	Review	[Losurdo, Giuseppe; Angelillo, Daniele; Favia, Nicolas; Di Leo, Alfredo] Univ Bari Aldo Moro, Dept Precis & Regenerat Med & Ionian Area, Sect Gastroenterol, I-70124 Bari, Italy. [Sergi, Maria Chiara; Triggiano, Giacomo; Tucci, Marco] Azienda Osped Univ Policlin Bari, Med Oncol Unit, I-70124 Bari, Italy. [Tucci, Marco] Univ Bari Aldo Moro, Dept Interdisciplinary Med, I-70124 Bari, Italy. Aldo Moro…	15	May	2023	10.3390/biomedicines11051496	Biomedicines
228	S. S. P. Low; K. El-Shakankery; E. Brown; A. Christie; S. McCormack; M. Stares	Case report: A rare case of immunotherapy induced isolated left CN VI palsy in a patient with unresectable melanoma	Frontiers in Oncology	Article	[Low, Samantha Su Ping; El-Shakankery, Karim; Brown, Ewan; Christie, Alan; Stares, Mark] Western Gen Hosp, Edinburgh Canc Ctr, NHS Lothian, Edinburgh, Scotland. [McCormack, Sally] Dermatology, Dermatol, Kirkcaldy, Scotland. [Stares, Mark] Univ Edinburgh, Edinburgh Canc Res Ctr, Edinburgh, Scotland. Low, SSP，Western Gen Hosp, Edinburgh Canc Ctr, NHS Lothian, Edinburgh, Scotland. samantha.low3@nhs.…	0	Feb	2024	10.3389/fonc.2024.1330271	Front. Oncol.
229	L. Lu; L. Sha; Y. Feng; L. Yan	Multidisciplinary treatment of a patient with severe immune checkpoint inhibitor-induced colitis: A case report	World Journal of Clinical Cases	Article	[Lu, Lu] Shanghai Univ Tradit Chinese Med, Dept Gastroenterol, Longhua Hosp, Shanghai 200032, Peoples R China. [Sha, Li; Feng, Yu; Yan, Liang] Shanghai Univ Tradit Chinese Med, Dept Gen Surg, Shuguang Hosp, Shanghai 200021, Peoples R China. [Yan, Liang] Shanghai Univ Tradit Chinese Med, Dept Gen Surg, Shuguang Hosp, 185 Puan Rd, Shanghai 200021, Peoples R China. of Traditional Chinese Medicine; S…	0	Dec	2022	10.12998/wjcc.v10.i35.13108	World J. Clin. Cases
230	L. J. Luo; C. J. Lin; P. F. Wang; D. L. Cao; Y. R. Lin; W. X. Wang; Y. F. Zhao; Y. W. Shi; Z. X. Gao; X. Kang; Y. Y. Zhang; S. Wang; M. Z. Xu; H. D. Liu; S. L. Liu; J. X. Wang	Combined Use of Immune Checkpoint Inhibitors and Phytochemicals as a Novel Therapeutic Strategy against Cancer	Journal of Cancer	Review	[Luo, LingJie; Lin, Caiji; Wang, Pengfei; Cao, Danli; Lin, Yiru; Wang, Wenxue; Zhao, Yufan; Shi, Yongwei; Gao, Zixiang; Kang, Xin; Zhang, Yuanyuan; Wang, Shuang; Xu, Mengzhi; Liu, Huidi; Liu, Shu-Lin; Wang, Jiaxing] Harbin Med Univ, Coll Pharm, Genom Res Ctr, Key Lab Gut Microbiota & Pharmacogen Heilongjiang, Harbin 150081, Peoples R China. [Luo, LingJie; Lin, Caiji; Wang, Pengfei; Cao, Danli; Li…	8		2023	10.7150/jca.85966	J. Cancer
231	A. P. Machado; M. Shatila; C. Liu; Y. Lu; M. Altan; I. C. G. Oliva; D. Zhao; H. C. Zhang; A. Thomas; Y. H. Wang	Characteristics, treatment, and outcome of patients with bowel perforation after immune checkpoint inhibitor exposure	Journal of Cancer Research and Clinical Oncology	Article	[Machado, Antonio Pizuorno] Univ Texas Hlth Sci Ctr Houston, Dept Internal Med, Houston, TX 77030 USA. [Shatila, Malek; Zhang, Hao Chi; Thomas, Anusha; Wang, Yinghong] Univ Texas MD Anderson Canc Ctr, Dept Gastroenterol Hepatol & Nutr, Unit 1466, 1515 Holcombe Blvd, Houston, TX 77030 USA. [Liu, Cynthia] Baylor Coll Med, Dept Internal Med, Houston, TX 77030 USA. [Lu, Yang] Univ Texas MD Anderson C…	5	Aug	2023	10.1007/s00432-022-04569-y	J. Cancer Res. Clin. Oncol.
232	R. A. Madan; F. Karzai; R. N. Donahue; M. Al-Harthy; M. Bilusic; Rosner, II; H. Singh; P. M. Arlen; M. R. Theoret; J. L. Marté; L. Cordes; A. Couvillon; A. Hankin; M. Williams; H. Owens; S. E. Lochrin; C. H. Chau; S. Steinberg; W. D. Figg; W. Dahut; J. Schlom; J. L. Gulley	Clinical and immunologic impact of short-course enzalutamide alone and with immunotherapy in non-metastatic castration sensitive prostate cancer	Journal for Immunotherapy of Cancer	Article	[Madan, Ravi A.; Karzai, Fatima; Al-Harthy, Munjid; Bilusic, Marijo; Singh, Harpreet; Arlen, Philip M.; Theoret, Marc R.; Marte, Jennifer L.; Cordes, Lisa; Couvillon, Anna; Hankin, Amy; Williams, Moniquea; Owens, Helen; Lochrin, Sarah E.; Chau, Cindy H.; Steinberg, Seth; Figg, William Douglas; Dahut, William; Gulley, James L.] NCI, Genitourinary Malignancies, Ctr Canc Res, Bethesda, MD 20892 USA.…	18		2021	10.1136/jitc-2020-001556	J. Immunother. Cancer
233	A. Maeda; K. Takase-Minegishi; Y. Kirino; N. Hamada; Y. Kunishita; R. Yoshimi; A. Meguro; H. Namkoong; N. Horita; H. Nakajima; A. E. W. G. Yokohama City Univ Ir	Immune checkpoint inhibitor-induced arthralgia is tightly associated with improved overall survival in cancer patients	Rheumatology	Article	[Maeda, Ayaka; Takase-Minegishi, Kaoru; Kirino, Yohei; Hamada, Naoki; Kunishita, Yosuke; Yoshimi, Ryusuke; Nakajima, Hideaki] Yokohama City Univ, Dept Stem Cell & Immune Regulat, Grad Sch Med, Yokohama, Kanagawa, Japan. [Meguro, Akira] Yokohama City Univ, Dept Ophthalmol & Visual Sci, Grad Sch Med, Yokohama, Kanagawa, Japan. [Namkoong, Ho] Keio Univ, Dept Infect Dis, Sch Med, Tokyo, Japan. [Horit…	3	Apr	2023	10.1093/rheumatology/keac519	Rheumatology
234	P. T. Magahis; D. Satish; M. Kamboj; N. E. Babady; J. Baul; H. L. Kalvin; K. Panageas; M. A. Postow; M. Laszkowska; D. M. Faleck	Management and Outcomes of Clostridioides difficile Infection in Patients on Immune Checkpoint Inhibitors	Journal of the National Comprehensive Cancer Network	Article	[Magahis, Patrick T.; Postow, Michael A.; Faleck, David M.] Cornell Univ, Weill Cornell Med Coll, New York, NY 10065 USA. [Satish, Deepika; Faleck, David M.] Mem Sloan Kettering Canc Ctr, Dept Med, Gastroenterol Hepatol & Nutr Serv, 1275 York Ave, New York, NY 10065 USA. [Kamboj, Mini; Babady, Ngolela Esther; Baul, Jennele] Mem Sloan Kettering Canc Ctr, Dept Med, Infect Dis Serv, New York, NY USA…	0	May	2025	10.6004/jnccn.2024.7355	J. Natl. Compr. Cancer Netw.
235	K. Mai; M. Fassnacht; D. Führer-Sakel; J. B. Honegger; M. M. Weber; M. Kroiss	The Diagnosis and Management of Endocrine Side Effects of Immune Checkpoint Inhibitors	Deutsches Arzteblatt International	Review	[Mai, Knut] Charite Univ Med Berlin, Dept Endocrinol Diabet & Nutr, Berlin, Germany. [Fassnacht, Martin; Kroiss, Matthias] Univ Wurzburg, Univ Hosp WUrzburg, Dept Internal Med 1, Div Endocrinol & Diabet, Wurzburg, Germany. [Fassnacht, Martin; Kroiss, Matthias] Univ Hosp Wurzburg, Comprehens Canc Ctr Mainfranken, Wurzburg, Germany. [Fuehrer-Sakel, Dagmar] Univ Duisburg Essen, Essen Univ Hosp, Dept…	13	Jun	2021	10.3238/arztebl.m2021.0143	Dtsch. Arztebl. Int.
236	V. Makker; M. H. Taylor; A. Oaknin; A. C. Herraez; R. Orlowski; L. Dutta; M. Ren; M. Zale; D. M. O'Malley	Characterization and Management of Adverse Reactions in Patients with Advanced Endometrial Carcinoma Treated with Lenvatinib Plus Pembrolizumab	Oncologist	Article	[Makker, Vicky] Mem Sloan Kettering Canc Ctr, 300 East 66th St, New York, NY 10065 USA. [Taylor, Matthew H.] Providence Canc Inst, Portland, OR USA. [Oaknin, Ana] Hosp Univ Vall dHebron, Vall dHebron Inst Oncol, Vall dHebron Barcelona Hosp Campus, Barcelona, Spain. [Casado Herraez, Antonio] San Carlos Univ Teaching Hosp, Madrid, Spain. [Orlowski, Robert; Zale, Melissa] Merck & Co Inc, Kenilworth,…	28	Sep	2021	10.1002/onco.13883	Oncologist
237	J. Malet; B. Melki; S. Chouabe; G. Deslée	Immune-related pancreatitis due to anti-PD-L1 therapy in a patient with non-small cell lung cancer: A case report	Medicine	Article	[Malet, Julie; Deslee, Gaetan] Reims Univ Hosp, Dept Resp Dis, Reims, France. [Melki, Boutheina; Chouabe, Stephane] Charleville Mezieres Hosp, Dept Resp Dis, Charleville Mezieres, France. [Deslee, Gaetan] INSERM, UMRS 1250, Dept Pulm Pathol & Cellular Plast, Reims, France. de la Sante et de la Recherche Medicale (Inserm) Malet, J，Reims Univ Hosp, Dept Resp Dis, Reims, France. jmalet@chu-reims.fr;…	2	Jul	2022	10.1097/md.0000000000029612	Medicine (Baltimore)
238	D. Mallardo; M. Fordellone; M. Bailey; A. White; E. Simeone; L. Festino; V. Vanella; C. Trojaniello; M. G. Vitale; M. Ottaviano; M. Capone; C. Costa; M. Ingenito; F. Sparano; B. A. Facchini; E. Cavalcanti; R. De Filippi; C. Carac; A. Cesanò; S. Warren; P. Chiodini; A. Budillon; P. A. Ascierto	Gene-expression signature predicts autoimmune toxicity in metastatic melanoma	Journal for Immunotherapy of Cancer	Article	[Mallardo, Domenico; Simeone, Ester; Festino, Lucia; Vanella, Vito; Trojaniello, Claudia; Vitale, Maria Grazia; Ottaviano, Margaret; Capone, Mariaelena; Costa, Caterina; Ingenito, Maria; Sparano, Francesca; Facchini, Bianca Arianna; Ascierto, Paolo A.] Ist Nazl Tumori IRCCS Fdn Pascale, Unit Melanoma, Canc Immunotherapy & Dev Therapeut, Naples, Italy. [Fordellone, Mario; Chiodini, Paolo] Univ Cam…	0	Jul	2025	10.1136/jitc-2024-011315	J. Immunother. Cancer
239	H. Mamdani; B. Schneider; S. M. Perkins; H. N. Burney; P. M. Kasi; L. I. Abushahin; T. Birdas; K. Kesler; T. M. Watkins; S. S. Badve; M. Radovich; S. I. Jalal	A Phase II Trial of Adjuvant Durvalumab Following Trimodality Therapy for Locally Advanced Esophageal and Gastroesophageal Junction Adenocarcinoma: A Big Ten Cancer Research Consortium Study	Frontiers in Oncology	Article	[Mamdani, Hirva] Wayne State Univ, Barbara Ann Karmanos Canc Inst, Dept Oncol, Detroit, MI 48201 USA. [Schneider, Bryan] Univ Michigan, Dept Internal Med, Div Hematol Oncol, Ann Arbor, MI 48109 USA. [Perkins, Susan M.; Burney, Heather N.] Indiana Univ, Dept Biostat & Hlth Data Sci, Indianapolis, IN 46204 USA. [Kasi, Pashtoon Murtaza] Univ Iowa, Holden Comprehens Canc Ctr, Dept Internal Med Oncol …	24	Sep	2021	10.3389/fonc.2021.736620	Front. Oncol.
240	M. Mamoor; M. A. Postow; J. A. Lavery; S. S. Baxi; N. Khan; J. J. Mao; L. J. Rogak; R. Sidlow; B. Thom; J. A. Wolchok; D. Korenstein	Quality of life in long-term survivors of advanced melanoma treated with checkpoint inhibitors	Journal for Immunotherapy of Cancer	Article	[Mamoor, Maha] Mem Sloan Kettering Canc Ctr, Hlth Outcomes Grp, 1275 York Ave, New York, NY 10021 USA. [Postow, Michael A.; Lavery, Jessica A.; Khan, Niloufer; Mao, Jun J.; Rogak, Lauren J.; Sidlow, Robert; Thom, Bridgette; Wolchok, Jedd A.; Korenstein, Deborah] Mem Sloan Kettering Canc Ctr, Med, 1275 York Ave, New York, NY 10021 USA. [Baxi, Shrujal S.] Flatiron Hlth Inc, New York, NY USA. Center…	36		2020	10.1136/jitc-2019-000260	J. Immunother. Cancer
241	M. Mariniello; G. Arrivi; L. Tufano; A. Lauletta; M. Moro; G. Tini; M. Garibaldi; R. Giusti; F. Mazzuca	Management of overlapping immune-related myocarditis, myositis, and myasthenia in a young patient with advanced NSCLC: a case report	Frontiers in Oncology	Article	[Mariniello, Monica; Moro, Mirella; Giusti, Raffaele] St Andrea Hosp Rome, Med Oncol Unit, Rome, Italy. [Arrivi, Giulia; Mazzuca, Federica] Sapienza Univ Rome, St Andrea Univ Hosp, Dept Clin & Mol Med, Oncol Unit, Rome, Italy. [Arrivi, Giulia] Sapienza Univ Rome, Fac Med & Psychol, PhD Sch Translat Med & Oncol, Dept Med & Surg Sci & Translat Med, Rome, Italy. [Tufano, Laura; Lauletta, Antonio; Ga…	2	Oct	2024	10.3389/fonc.2024.1431971	Front. Oncol.
242	M. Mark; P. Froesch; E. I. Eboulet; A. Addeo; M. Pless; S. I. Rothschild; W. D. Janthur; H. Burmeister; A. Friedlaender; M. Schneider; Y. Metaxas; M. Joerger; L. Wannesson; M. Schwitter; N. Baudoux; S. Weindler; C. Biaggi-Rudolf; M. Früh; C. Swiss Grp	SAKK 19/17: safety analysis of first-line durvalumab in patients with PD-L1 positive, advanced nonsmall cell lung cancer and a performance status of 2	Cancer Immunology Immunotherapy	Article	[Mark, Michael; Metaxas, Yannis; Schwitter, Michael] Kantonsspital Graubunden, Dept Med Oncol Hematol, Loestr 170, CH-7000 Chur, Switzerland. [Froesch, Patrizia; Wannesson, Luciano] EOC Ist Oncol Svizzera Italiana, Dept Med Oncol, Bellinzona, Switzerland. [Eboulet, Eric Innocents; Schneider, Martina; Biaggi-Rudolf, Christine] SAKK Coordinating Ctr, Bern, Switzerland. [Addeo, Alfredo; Friedlaender…	17	May	2021	10.1007/s00262-020-02757-8	Cancer Immunol. Immunother.
243	H. Massa; F. Massaro; M. Maerevoet	Combination of Brentuximab Vedotin and Pembrolizumab as Salvage Treatment Before Autologous Stem Cell Transplantation and Maintenance in Patients with Relapsed/Refractory Hodgkin Lymphoma	Biomedicines	Article	[Massa, Hanne; Massaro, Fulvio; Maerevoet, Marie] Inst Jules Bordet HUB, Dept Clin Hematol, B-1070 Brussels, Belgium. Massa, H，Inst Jules Bordet HUB, Dept Clin Hematol, B-1070 Brussels, Belgium. hanne.massa@hubruxelles.be; fulvio.massaro@hubruxelles.be; marie.maerevoet@hubruxelles.be	0	Feb	2025	10.3390/biomedicines13020252	Biomedicines
244	A. Mathew; M. Shatila; Z. S. Lai; D. F. Tan; I. C. G. Oliva; J. B. Wang; O. Alhalabi; H. C. Zhang; A. Thomas; Y. H. Wang	Characteristics of appendicitis after immune checkpoint inhibitor therapy among cancer patients	Journal of Cancer Research and Clinical Oncology	Article	[Mathew, Antony] Univ Texas Hlth Sci Ctr Houston, Dept Internal Med, Houston, TX 77030 USA. [Shatila, Malek; Zhang, Hao Chi; Thomas, Anusha; Wang, Yinghong] Univ Texas MD Anderson Canc Ctr, Dept Gastroenterol Hepatol & Nutr, Houston, TX 77030 USA. [Lai, Zongshan; Tan, Dongfeng] Univ Texas MD Anderson Canc Ctr, Dept Pathol, Houston, TX USA. [Oliva, Isabella C. Glitza] Univ Texas MD Anderson Canc C…	5	Jul	2023	10.1007/s00432-022-04367-6	J. Cancer Res. Clin. Oncol.
245	H. Matsui; T. Kawai; Y. Sato; J. Ishida; H. Kadowaki; Y. Akiyama; Y. Yamada; M. Nakamura; D. Yamada; H. Akazawa; M. Suzuki; I. Komuro; H. Kume	A Fatal Case of Myocarditis Following Myositis Induced by Pembrolizumab Treatment for Metastatic Upper Urinary Tract Urothelial Carcinoma	International Heart Journal	Article	[Matsui, Hotaka; Kawai, Taketo; Sato, Yusuke; Akiyama, Yoshiyuki; Yamada, Yuta; Nakamura, Masaki; Yamada, Daisuke; Suzuki, Motofumi; Kume, Haruki] Univ Tokyo, Grad Sch Med, Dept Urol, Tokyo, Japan. [Ishida, Junichi; Kadowaki, Hiroshi; Akazawa, Hiroshi; Komuro, Issei] Univ Tokyo, Grad Sch Med, Dept Cardiovasc Med, Tokyo, Japan. Kawai, T，Univ Tokyo, Grad Sch Med, Dept Urol, Bunkyo Ku, 7-3-1 Hongo, …	23	Sep	2020	10.1536/ihj.20-162	Int. Heart J.
246	J. Mazieres; D. Kowalski; A. Luft; D. Vicente; A. Tafreshi; M. Gümüs; K. Laktionov; B. Hermes; I. Cicin; J. Rodríguez-Cid; J. Wilson; T. Kato; R. Ramlau; S. Novello; S. Reddy; H. G. Kopp; B. Piperdi; X. D. Li; T. Burke; L. Paz-Ares	Health-Related Quality of Life With Carboplatin-Paclitaxel or nab-Paclitaxel With or Without Pembrolizumab in Patients With Metastatic Squamous Non-Small-Cell Lung Cancer	Journal of Clinical Oncology	Article	[Mazieres, Julien] Univ Paul Sabatier, CHU Toulouse, Toulouse, France. [Kowalski, Dariusz] Maria Sklodowska Curie Inst Oncol, Warsaw, Poland. [Luft, Alexander] Leningrad Reg Clin Hosp, St Petersburg, Russia. [Vicente, David] Hosp Univ Virgen Macarena, Seville, Spain. [Tafreshi, Ali] Wollongong Oncol, Wollongong, NSW, Australia. [Tafreshi, Ali] Univ Wollongong, Wollongong, NSW, Australia. [Gumus, …	71	Jan	2020	10.1200/jco.19.01348	J. Clin. Oncol.
247	M. A. McDonald; P. Sanghvi; J. Bykowski; G. A. Daniels	Unmasking of intracranial metastatic melanoma during ipilimumab/nivolumab therapy: case report and literature review	Bmc Cancer	Review	[McDonald, Marin A.; Bykowski, Julie] UC San Diego Hlth Dept Radiol, 200 W Arbor Dr MC 0834, San Diego, CA 92103 USA. [Sanghvi, Parag] UC San Diego Hlth Dept Radiat Med & Appl Sci, 9500 Gilman Dr, La Jolla, CA 92093 USA. [Daniels, Gregory A.] UC San Diego Hlth Moores Canc Ctr, Dept Med, 3855 Hlth Sci Dr, La Jolla, CA 92093 USA. McDonald, MA，UC San Diego Hlth Dept Radiol, 200 W Arbor Dr MC 0834, S…	9	May	2018	10.1186/s12885-018-4470-y	BMC Cancer
248	L. E. McLouth; Y. Zheng; S. Smith; F. S. Hodi; U. N. Rao; G. Cohen; T. T. Amatruda; S. R. Dakhil; B. D. Curti; I. Nakhoul; S. R. Chandana; C. L. Bane; D. E. Marinier; S. J. Lee; V. K. Sondak; J. M. Kirkwood; A. A. Tarhini; L. Wagner	Patient-reported tolerability of adjuvant ipilimumab (3 or 10 mg/kg) versus high-dose interferon alfa-2b for resected high-risk stage III-IV melanoma in phase III trial E1609	Quality of Life Research	Article	[McLouth, Laurie E.] Univ Kentucky, Coll Med, Markey Canc Ctr, Dept Behav Sci, 467 Hlth Kentucky Res Bldg,760 Press Ave, Lexington, KY 40508 USA. [Zheng, Yue; Hodi, F. Stephen; Lee, Sandra J.] Dana Farber Canc Inst, ECOG ACRIN Biostat Ctr, Boston, MA 02115 USA. [Smith, Stephanie] Nancy N & JC Lewis Canc & Res Pavil, Savannah, GA USA. [Hodi, F. Stephen] Dana Farber Canc Inst, Harvard Canc Ctr, Bos…	3	Jan	2023	10.1007/s11136-022-03226-8	Qual. Life Res.
249	L. E. S. McLouth; T. W. Lycan; B. J. Levine; J. Gabbard; J. Ruiz; M. Farris; S. C. Grant; N. M. Pajewski; K. E. Weaver; W. J. Petty	Patient-Reported Outcomes From Patients Receiving Immunotherapy or Chemoimmunotherapy for Metastatic Non-Small-Cell Lung Cancer in Clinical Practice	Clinical Lung Cancer	Article	[McLouth, Laurie E. Steffen] Univ Kentucky, Markey Canc Ctr, Ctr Hlth Equ Transformat, Dept Behav Sci,Coll Med, 371 Hlth Kentucky Res Bldg,760 Press Ave, Lexington, KY 40508 USA. [Lycan, Thomas W., Jr.; Ruiz, Jimmy; Grant, Stefan C.; Petty, W. Jeffrey] Wake Forest Sch Med, Dept Hematol & Oncol, Winston Salem, NC 27101 USA. [Levine, Beverly J.; Weaver, Kathryn E.] Wake Forest Sch Med, Dept Social …	35	May	2020	10.1016/j.cllc.2019.11.015	Clin. Lung Cancer
250	S. Mebarki; F. Pamoukdjian; M. Pierro; J. Poisson; C. Baldini; W. Lahlou; J. Taieb; E. Fabre; F. Canoui-Poitrine; S. Oudard; E. Paillaud	Safety and efficacy of immunotherapy according to the age threshold of 80 years	Bulletin Du Cancer	Article	[Mebarki, Soraya; Pierro, Monica; Poisson, Johanne; Paillaud, Elena] Europeen Hosp Georges Pompidou, Paris Canc Inst CARPEM, Dept Geriatr, AP HP, F-75015 Paris, France. [Pamoukdjian, Frederic] Hop Avicenne, Serv Medecine Geriatr, APHP, F-93000 Bobigny, France. [Pamoukdjian, Frederic] Univ Sorbonne Paris Nord, Cardiovasc Markers Stressed Condit, MASCOT, Inserm UMR S942, F-93000 Bobigny, France. [P…	0	May	2023	10.1016/j.bulcan.2023.02.010	Bull. Cancer
251	A. Mekki; L. Dercle; P. Lichtenstein; A. Marabelle; J. M. Michot; O. Lambotte; J. Le Pavec; E. De Martin; C. Balleyguier; S. Champiat; S. Ammari	Detection of immune-related adverse events by medical imaging in patients treated with anti-programmed cell death 1	European Journal of Cancer	Article	[Mekki, Ahmed; Balleyguier, Corinne; Ammari, Samy] Gustave Roussy Canc Campus, Dept Radiol, Villejuif, France. [Mekki, Ahmed; Dercle, Laurent; Marabelle, Aurelien; Balleyguier, Corinne; Ammari, Samy] Univ Paris Saclay, Paris, France. [Dercle, Laurent] Gustave Roussy Canc Campus, Dept Nucl Med & Endocrine Oncol, Villejuif, France. [Dercle, Laurent; Marabelle, Aurelien] Univ Paris Saclay, Gustave R…	97	Jun	2018	10.1016/j.ejca.2018.03.006	Eur. J. Cancer
252	A. Melia; E. Fockens; P. Sfumato; C. Zemmour; A. Madroszyk; P. Lafforgue; T. Pham	Musculoskeletal immune-related adverse events in 927 patients treated with immune checkpoint inhibitors for solid cancer	Joint Bone Spine	Article	[Melia, Angelique; Fockens, Emilie; Lafforgue, Pierre; Pham, Thao] Aix Marseille Univ, Univ Hosp Marseille St Marguerite, AP HM, Dept Rheumatol, Marseille, France. [Sfumato, Patrick; Zemmour, Christophe] Inst Paoli Calmettes, Biostat Dept, Marseille, France. [Madroszyk, Anne] Inst Paoli Calmettes, Dept Oncol, Marseille, France. UNICANCER; Institut Paoli-Calmette (IPC); UNICANCER; Institut Paoli-C…	7	Jan	2023	10.1016/j.jbspin.2022.105457	Joint Bone Spine
253	T. R. Mendoza; D. S. Hong; C. B. Peterson; B. Stephen; E. Dumbrava; S. Pant; A. M. Tsimberidou; T. A. Yap; A. Sheshadri; M. Altan; G. George; L. Castillo; E. Rodriguez; J. Gong; V. Subbiah; F. Janku; S. Q. Fu; S. A. Piha-Paul; J. R. Ahnert; D. D. Karp; C. Cleeland; F. Meric-Bernstam; A. Naing	Patient-reported symptom burden in patients with rare cancers receiving pembrolizumab in a phase II Clinical Trial	Scientific Reports	Article	[Mendoza, Tito R.; George, Goldy; Cleeland, Charles] Univ Texas MD Anderson Canc Ctr, Dept Symptom Res, Houston, TX 77030 USA. [Hong, David S.; Stephen, Bettzy; Dumbrava, Ecaterina; Pant, Shubbam; Tsimberidou, Apostolia Maria; Yap, Timothy Anthony; Castillo, Lilibeth; Rodriguez, Enedelia; Gong, Jing; Subbiah, Vivek; Janku, Filip; Fu, Siqing; Piha-Paul, Sarina A.; Ahnert, Jordi Rodon; Karp, Daniel…	2	Aug	2022	10.1038/s41598-022-16588-3	Sci Rep
254	M. Meri-Abad; A. J. C. Tomas; A. B. Jaime	Unexpected pure red series aplastic anemia secondary to pembrolizumab treatment: a case report and literature review	Melanoma Research	Review	[Meri-Abad, Marina; Cunquero Tomas, Alberto Jacobo; Berrocal Jaime, Alfonso] Univ Gen Hosp Valencia, Med Oncol Dept, Valencia, Spain. Meri-Abad, M，Univ Valencia, Consorci Hosp Gen, Av Tres Cruces 14, Valencia 46009, Spain. Marinameri@gmail.com	5	Apr	2021	10.1097/cmr.0000000000000724	Melanoma Res.
255	F. Meric-Bernstam; R. F. Sweis; S. Kasper; O. Hamid; S. Bhatia; R. Dummer; A. Stradella; G. Long; A. Spreafico; T. Shimizu; N. Steeghs; J. J. Luke; S. M. McWhirter; T. Müller; N. Nair; N. Lewis; X. H. Chen; A. Bean; L. Kattenhorn; M. Pelletier; S. Sandhu	Combination of the STING Agonist MIW815 (ADU-S100) and PD-1 Inhibitor Spartalizumab in Advanced/Metastatic Solid Tumors or Lymphomas: An Open-Label, Multicenter, Phase Ib Study	Clinical Cancer Research	Article	[Meric-Bernstam, Funda] Univ Texas MD Anderson Canc Ctr, Houston, TX 77030 USA. [Sweis, Randy F.] Univ Chicago, Chicago, IL 60637 USA. [Kasper, Stefan] Univ Hosp Essen, West German Canc Ctr, Essen, Germany. [Hamid, Omid] Angeles Clin & Res Inst, Los Angeles, CA USA. [Bhatia, Shailender] Univ Washington, Seattle, WA USA. [Dummer, Reinhard] Univ Spital Zuerich Dermatol, Zurich, Switzerland. [Strade…	125	Jan	2023	10.1158/1078-0432.Ccr-22-2235	Clin. Cancer Res.
256	G. Milano; F. Innocenti; B. Lacarelle; J. Ciccolini	No pain, No gain" still true with immunotherapy: When the finger shows the moon, look at the moon!"	Critical Reviews in Oncology Hematology	Review	[Milano, G.] Ctr Antoine Lacassagne, UNS EA3836, Oncopharrnacol Unit, 33 Ave Valombrose, F-06100 Nice, France. [Innocenti, F.] Univ N Carolina, Eshelman Sch Pharm, Lineberger Comprehens Canc Ctr, Chapel Hill, NC 27515 USA. [Lacarelle, B.; Ciccolini, J.] La Timone Univ Hosp Marseille, SMARTc Unit, Inserm S 911, Marseille, France. University of North Carolina Chapel Hill; Institut National de la Sa…	4	Jul	2018	10.1016/j.critrevonc.2018.04.003	Crit. Rev. Oncol./Hematol.
257	L. Min; A. Vaidya; C. Becker	Thyroid autoimmunity and ophthalmopathy related to melanoma biological therapy	European Journal of Endocrinology	Article	[Min, Le; Vaidya, Anand; Becker, Carolyn] Brigham & Womens Hosp, Div Endocrinol Diabet & Hypertens, Boston, MA 02115 USA. Women's Hospital Becker, C，Brigham & Womens Hosp, Div Endocrinol Diabet & Hypertens, 221 Longwood Ave, Boston, MA 02115 USA. cbbecker@partners.org	142	Feb	2011	10.1530/eje-10-0833	Eur. J. Endocrinol.
258	T. C. Mitchell; O. Hamid; D. C. Smith; T. M. Bauer; J. S. Wasser; A. J. Olszanski; J. J. Luke; A. S. Balmanoukian; E. V. Schmidt; Y. F. Zhao; X. H. Gong; J. Maleski; L. Leopold; T. F. Gajewski	Epacadostat Plus Pembrolizumab in Patients With Advanced Solid Tumors: Phase I Results From a Multicenter, Open-Label Phase I/II Trial (ECHO-202/KEYNOTE-037)	Journal of Clinical Oncology	Article	[Mitchell, Tara C.] Univ Penn, Philadelphia, PA 19104 USA. [Olszanski, Anthony J.] Fox Chase Canc Ctr, 7701 Burholme Ave, Philadelphia, PA 19111 USA. [Hamid, Omid; Balmanoukian, Ani S.] The Angeles Clin & Res Inst, Los Angeles, CA USA. [Smith, David C.] Univ Michigan, Ann Arbor, MI 48109 USA. [Bauer, Todd M.] Tennessee Oncol, Nashville, TN USA. [Wasser, Jeffrey S.] Univ Connecticut, Sch Med, Farm…	285	Nov	2018	10.1200/jco.2018.78.9602	J. Clin. Oncol.
259	F. Mitri; D. Machiraju; C. Naoum; J. C. Hassel	Early Serum Markers for Immune Checkpoint Inhibitor Induced Hypophysitis in Melanoma Patients	Cancers	Article	[Mitri, Fouad; Machiraju, Devayani; Naoum, Christina; Hassel, Jessica C.] Heidelberg Univ, Dept Dermatol, Med Fac Heidelberg, D-69120 Heidelberg, Germany. [Mitri, Fouad; Machiraju, Devayani; Naoum, Christina; Hassel, Jessica C.] NCT Heidelberg, Natl Ctr Tumor Dis NCT, Partnership DKFZ, D-69120 Heidelberg, Germany. [Mitri, Fouad; Machiraju, Devayani; Naoum, Christina; Hassel, Jessica C.] Univ Hosp…	2	Apr	2024	10.3390/cancers16071340	Cancers
260	T. Mizukami; T. Masuda; N. Kimura; H. Uchida; M. Jikumaru; T. Hanaoka; E. Matsubara	Cerebrospinal Fluid Interleukin-6 in Immune Checkpoint Inhibitor-Induced Autoimmune Meningoencephalitis	Tohoku Journal of Experimental Medicine	Article	[Mizukami, Takeshi; Masuda, Teruaki; Kimura, Noriyuki; Uchida, Hirotatsu; Jikumaru, Mika; Hanaoka, Takuya; Matsubara, Etsuro] Oita Univ, Fac Med, Dept Neurol, 1-1 Idaigaoka,Hasama Machi, Yufu, Oita 8795593, Japan. Masuda, T，Oita Univ, Fac Med, Dept Neurol, 1-1 Idaigaoka,Hasama Machi, Yufu, Oita 8795593, Japan. terumasu@oita-u.ac.jp	3	Oct	2022	10.1620/tjem.2022.J071	Tohoku J. Exp. Med.
261	Y. Y. Mo; Y. F. Pan; B. Zhang; J. Zhang; Y. X. Su; Z. C. Liu; M. Q. Luo; G. J. Qin; X. Y. Kong; R. J. Zhang; Y. Pan; Y. Liang; D. F. Wang; Y. J. Wei; H. W. Chen; W. Jiang	Apatinib combined with camrelizumab in the treatment of recurrent/metastatic nasopharyngeal carcinoma: a prospective multicenter phase II study	Frontiers in Immunology	Article	[Mo, Yunyan; Luo, Meiqing] Guilin Med Univ, Affiliated Hosp, Dept Oncol, Guilin, Peoples R China. [Pan, Yufei] Nanxishan Hosp Guangxi Zhuang Autonomous Reg, Dept Radiat Oncol, Guilin 541004, Peoples R China. [Zhang, Bin] Wuzhou Red Cross Hosp, Dept Radiat Oncol, Wuzhou, Peoples R China. [Zhang, Jian] Laibin Peoples Hosp, Dept Radiat Oncol, Laibin, Peoples R China. [Su, Yixin] Lingshan Cty Peoples…	4	Jan	2024	10.3389/fimmu.2023.1298418	Front. Immunol.
262	C. Monge; H. Maeng; A. Brofferio; A. B. Apolo; B. Sathya; A. E. Arai; J. L. Gulley; M. Bilusic	Myocarditis in a patient treated with Nivolumab and PROSTVAC: a case report	Journal for Immunotherapy of Cancer	Article	[Monge, Cecilia] NCI, Med Oncol Serv, Ctr Canc Res, NIH, Bethesda, MD 20892 USA. [Maeng, Hoyoung] NCI, Vaccine Branch, Ctr Canc Res, NIH, Bethesda, MD 20892 USA. [Brofferio, Alessandra; Sathya, Bharath; Arai, Andrew E.] NHLBI, Cardiovasc Branch, NIH, Bldg 10, Bethesda, MD 20892 USA. [Apolo, Andrea B.; Gulley, James L.; Bilusic, Marijo] NCI, Genitourinary Malignancies Branch, Ctr Canc Res, NIH, 10…	26	Dec	2018	10.1186/s40425-018-0473-0	J. Immunother. Cancer
263	V. Moreno; P. Garrido; K. P. Papadopoulos; M. J. D. Luken; M. Gil-Martin; R. Aljumaily; L. S. Rosen; P. Rietschel; K. K. Mohan; S. Y. Yoo; E. Stankevich; I. Lowy; M. G. Fury	Tolerability and antitumor activity of cemiplimab, a human monoclonal anti?PD-1, as monotherapy in patients with pretreated non-small cell lung cancer (NSCLC): Data from the Phase 1 NSCLC expansion cohort	Lung Cancer	Article	[Moreno, Victor] Hosp Fdn Jimenez Diaz, START Madrid FJD, Avda Reyes Carolicos 2, Madrid 28040, Spain. [Garrido, Pilar] Hosp Univ Ramon y Cajal, Med Oncol Dept, IRYCIS, Madrid, Spain. [Papadopoulos, Kyriakos P.] START, San Antonio, TX USA. [De Miguel Luken, Maria Jose] Hosp Univ HM Sanchinarro, Ctr Integral Oncol Clara Campal, Madrid, Spain. [Gil-Martin, Marta] Inst Catala Oncol IDIBELL, Barcelon…	13	May	2021	10.1016/j.lungcan.2021.02.034	Lung Cancer
264	D. Morgensztern; N. Karaseva; E. Felip; I. Delgado; O. Burdaeva; M. Dómine; P. Lara; P. K. Paik; U. Lassen; S. Orlov; J. Trigo; M. Shomova; K. Baker-Neblett; J. Vasquez; X. W. Wang; L. Yan; I. Mitrica; M. P. DeYoung; P. Garrido	An open-label phase IB study to evaluate GSK3052230 in combination with paclitaxel and carboplatin, or docetaxel, in FGFR1-amplified non-small cell lung cancer	Lung Cancer	Article	[Morgensztern, Daniel] Washington Univ, Sch Med, St Louis, MO USA. [Karaseva, Nina] St Petersburg City Oncol Dispensary, St Petersburg, Russia. [Felip, Enriqueta] Hosp Gen Univ Vall dHebron, Serv Oncol, Barcelona, Spain. [Delgado, Ignacio] Hosp Infanta Cristina, Badajoz, Spain. [Burdaeva, Olga] Arkhangelsk Reg Oncol Dispensary, Arkhangelsk, Russia. [Domine, Manuel] Fdn Jimenez Diaz, Madrid, Spain…	19	Oct	2019	10.1016/j.lungcan.2019.08.011	Lung Cancer
265	R. Motzer; S. George; J. R. Merchan; T. E. Hutson; X. Song; R. F. Perini; R. Xie; U. Bapat; J. Puente	Characterization and Management of Adverse Reactions From the CLEAR Study in Advanced Renal Cell Carcinoma Treated With Lenvatinib Plus Pembrolizumab	Oncologist	Article	[Motzer, Robert] Mem Sloan Kettering Canc Ctr, Dept Med, New York, NY USA. [George, Saby] Roswell Pk Comprehens Canc Ctr, Dept Med, Buffalo, NY USA. [Merchan, Jaime R.] Univ Miami, Sylvester Comprehens Canc Ctr, Dept Med, Miami, FL USA. [Hutson, Thomas E.] Baylor Charles A Sammons Canc Ctr, Texas Oncol, Dept Med Oncol, Dallas, TX USA. [Song, Xun; Perini, Rodolfo F.] Merck & Co Inc, Clin Res, Rahw…	5	Jun	2023	10.1093/oncolo/oyac269	Oncologist
266	P. P. Mou; F. H. Li; Y. Y. Wang; F. F. Zhao	Case Report: A rare case of sintilimab-induced dermatomyositis in a patient with gastric cancer	Frontiers in Oncology	Article	[Mou, Peipei] Shengli Oilfield Cent Hosp, Dept Clin Lab, Dongying, Shandong, Peoples R China. [Li, Fanghua; Zhao, Feifei] Shengli Oilfield Cent Hosp, Dept Oncol, Dongying, Shandong, Peoples R China. [Wang, Yingying] Shengli Oilfield Cent Hosp, Dept Pharm, Dongying, Shandong, Peoples R China. Zhao, FF，Shengli Oilfield Cent Hosp, Dept Oncol, Dongying, Shandong, Peoples R China.; Wang, YY，Shengli Oi…	0	Apr	2025	10.3389/fonc.2025.1517391	Front. Oncol.
267	P. Msaouel; C. Oromendia; A. O. Siefker-Radtke; N. M. Tannir; S. K. Subudhi; J. J. Gao; Y. H. Wang; B. A. Siddiqui; A. Y. Shah; A. M. Aparicio; M. T. Campbell; A. J. Zurita; L. K. Shaw; L. P. Lopez; H. McCord; S. N. Chakraborty; J. Perales; C. Lu; M. L. Van Alstine; M. Elashoff; C. Logothetis	Evaluation of Technology-Enabled Monitoring of Patient-Reported Outcomes to Detect and Treat Toxic Effects Linked to Immune Checkpoint Inhibitors	Jama Network Open	Article	[Msaouel, Pavlos; Siefker-Radtke, Arlene O.; Tannir, Nizar M.; Subudhi, Sumit K.; Gao, Jianjun; Shah, Amishi Y.; Aparicio, Ana M.; Campbell, Matthew T.; Zurita, Amado J.; Shaw, Leah K.; Lopez, Lidia P.; McCord, Heather; Chakraborty, Sandip N.; Perales, Jacqueline; Logothetis, Christopher] Univ Texas MD Anderson Canc Ctr, Dept Genitourinary Med Oncol, Div Canc Med, 1155 Pressler St,Unit 1374, Hous…	26	Aug	2021	10.1001/jamanetworkopen.2021.22998	JAMA Netw. Open
268	H. Muglu; E. Sünger; B. Köylü; D. Tunali; C. Erol; F. Selcukbiricik; A. Bilici; O. F. Olmez	Late-Onset Myocarditis Following Immune Checkpoint Inhibitors Therapy: A Case Series with Literature Review	Medicina-Lithuania	Review	[Muglu, Harun; Sunger, Erdem; Bilici, Ahmet; Olmez, Omer Fatih] Medipol Univ, Fac Med, Dept Med Oncol, TR-34214 Istanbul, Turkiye. [Koylu, Bahadir; Tunali, Didem; Selcukbiricik, Fatih] Istanbul Koc Univ, Dept Med Oncol, TR-34450 Istanbul, Turkiye. [Erol, Cengiz] Medipol Univ, Fac Med, Dept Radiol, TR-34214 Istanbul, Turkiye. Muglu, H，Medipol Univ, Fac Med, Dept Med Oncol, TR-34214 Istanbul, Turki…	1	Feb	2025	10.3390/medicina61020302	Med. Lith.
269	W. J. Mullally; F. J. Cooke; I. M. Crosbie; S. Kumar; V. E. Abernethy; E. J. Jordan; M. O'Connor; A. M. Horgan; R. Landers; J. Naidoo; P. M. Calvert	Case Report: Thrombotic-Thrombocytopenic Purpura Following Ipilimumab and Nivolumab Combination Immunotherapy for Metastatic Melanoma	Frontiers in Immunology	Article		9	Apr	2022	10.3389/fimmu.2022.871217	Front. Immunol.
270	A. Nagaoka-Takatori; M. Ishii; K. Hayama; D. Obinata; K. Yamaguchi; S. Takahashi; H. Fujita	A Case of IgA Vasculitis During Nivolumab Therapy for Renal Cell Carcinoma	Clinical Cosmetic and Investigational Dermatology	Article	[Nagaoka-Takatori, Asami; Ishii, Madoka; Hayama, Koremasa; Fujita, Hideki] Nihon Univ, Dept Dermatol, Div Cutaneous Sci, Sch Med, Tokyo 1738610, Japan. [Obinata, Daisuke; Yamaguchi, Kenya; Takahashi, Satoru] Nihon Univ, Dept Urol, Sch Med, Tokyo 1738610, Japan. Fujita, H，Nihon Univ, Dept Dermatol, Div Cutaneous Sci, Sch Med,Itabashi Ku, 30-1 Oyaguchi Kamicho, Tokyo 1738610, Japan. fujita.hideki@n…	9		2021	10.2147/ccid.S343876	Clin. Cosmet. Investig. Dermatol.
271	E. Nakano; D. Ogata; K. Namikawa; N. Yamazaki	Real-World Efficacy and Safety of Anti-PD-1 Antibody Therapy for Patients With Advanced Cutaneous Squamous Cell Carcinoma: A Single-Center Retrospective Study in Japan	Journal of Dermatology	Article	[Nakano, Eiji; Ogata, Dai; Namikawa, Kenjiro; Yamazaki, Naoya] Natl Canc Ctr, Dept Dermatol Oncol, Tokyo, Japan. Nakano, E，Natl Canc Ctr, Dept Dermatol Oncol, Tokyo, Japan. einakano@ncc.go.jp	0	Jul	2025	10.1111/1346-8138.17799	J. Dermatol.
272	M. Nakao; A. Hirano; M. Nakai; S. Hayashi; M. Kuriyama; N. Takeda; H. Muramatsu	Lung cancer with diabetes mellitus and polymyalgia rheumatica during long?term nivolumab treatment: A case report	Experimental and Therapeutic Medicine	Article	[Nakao, Makoto; Hirano, Ayami; Nakai, Masato; Hayashi, Syuntaro; Kuriyama, Mamiko; Takeda, Norihisa; Muramatsu, Hideki] Kainan Hosp Aichi Prefectural Welf Federat Agr Coo, Dept Resp Med, 396 Minamihonndenn,Maegasu Cho, Yatomi, Aichi 4988502, Japan. Nakao, M，Kainan Hosp Aichi Prefectural Welf Federat Agr Coo, Dept Resp Med, 396 Minamihonndenn,Maegasu Cho, Yatomi, Aichi 4988502, Japan. kokoro1979@g…	0	Jun	2025	10.3892/etm.2025.12859	Exp. Ther. Med.
273	K. Nakashima; Y. Demura; T. Tada; M. Akai; T. Ishizuka	Palliative surgery for malignant superior vena cava obstruction resistant to immunotherapy: a case report	Annals of Palliative Medicine	Article; Early Access	[Nakashima, Koki; Ishizuka, Tamotsu] Univ Fukui, Fac Med Sci, Dept Internal Med 3, 23-3 Shimoaizuki, Eiheiji Cho,, Matsuoka 9101193, Japan. [Demura, Yoshiki; Tada, Toshihiko; Akai, Masaya] Japanese Red Cross Fukui Hosp, Dept Resp Med, Fukui, Japan. Nakashima, K，Univ Fukui, Fac Med Sci, Dept Internal Med 3, 23-3 Shimoaizuki, Eiheiji Cho,, Matsuoka 9101193, Japan. kouk0527@yahoo.co.jp	1	2022 Oct	2022	10.21037/apm-22-839	Ann. Pallliat. Med.
274	Y. Nakayama; N. Sawa; T. Suwabe; M. Yamanouchi; D. Ikuma; H. Mizuno; E. Hasegawa; A. Sekine; Y. Oba; K. Ishiwata; A. Wake; M. Hatano; I. Kitajima; K. Kono; K. Kinowaki; Y. Takazawa; T. Takemura; Y. Ubara	Histologically Proven Recurrent Synovitis after Nivolumab Treatment	Internal Medicine	Article	[Nakayama, Yuki; Sawa, Naoki; Suwabe, Tatsuya; Yamanouchi, Masayuki; Ikuma, Daisuke; Mizuno, Hiroki; Hasegawa, Eiko; Sekine, Akinari; Oba, Yuki; Ishiwata, Kazuya; Wake, Atsushi; Hatano, Masaki; Kitajima, Izuru; Kono, Kei; Kinowaki, Keiichi; Takazawa, Yutaka; Takemura, Tamiko; Ubara, Yoshifumi] Toranomon Hosp Kajigaya, Nephrol Ctr, Kawasaki, Japan. Toranomon Hosp Kajigaya, Okinaka Mem Inst Med Res…	1		2024	10.2169/internalmedicine.2221-23	Intern. Med.
275	R. Nanda; L. Q. M. Chow; E. C. Dees; R. Berger; S. Gupta; R. Geva; L. Pusztai; K. Pathiraja; G. Aktan; J. D. Cheng; V. Karantza; L. Buisseret	Pembrolizumab in Patients With Advanced Triple-Negative Breast Cancer: Phase Ib KEYNOTE-012 Study	Journal of Clinical Oncology	Article	[Nanda, Rita] Univ Chicago, 5481 S Maryland Ave,MC 2115, Chicago, IL 60637 USA. [Chow, Laura Q. M.] Univ Washington, Seattle, WA 98195 USA. [Dees, E. Claire] Univ N Carolina, Lineberger Comprehens Canc Ctr, Chapel Hill, NC 27599 USA. [Berger, Raanan] Sheba Med Ctr, Tel Hashomer, Israel. [Geva, Ravit] Tel Aviv Sourasky Med Ctr, Tel Aviv, Israel. [Gupta, Shilpa] H Lee Moffitt Canc Ctr & Res Inst, T…	1624	Jul	2016	10.1200/jco.2015.64.8931	J. Clin. Oncol.
276	C. Nelke; M. Pawlitzki; R. Kerkhoff; C. B. Schröter; O. Aktas; E. Neuen-Jacob; A. Polzin; S. G. Meuth; T. Ruck	Immune Checkpoint Inhibition-Related Myasthenia-Myositis-Myocarditis Responsive to Complement Blockade	Neurology-Neuroimmunology & Neuroinflammation	Article	[Nelke, Christopher; Pawlitzki, Marc; Kerkhoff, Ruth; Schroeter, Christina B.; Aktas, Orhan; Meuth, Sven G.; Ruck, Tobias] Heinrich Heine Univ Dusseldorf, Med Fac, Dept Neurol, Dusseldorf, Germany. [Neuen-Jacob, Eva] Heinrich Heine Univ Dusseldorf, Inst Neuropathol, Med Fac, Dusseldorf, Germany. [Polzin, Amin] Heinrich Heine Univ Dusseldorf, Med Fac, Div Cardiol Pulmonol & Vasc Med, Dusseldorf, G…	13	Jan	2024	10.1212/nxi.0000000000200177	Neurol.-Neuroimmunol. Neuroinflammation
277	H. Nguyen; K. Shah; S. G. Waguespack; M. M. I. Hu; M. A. Habra; M. E. Cabanillas; N. L. Busaidy; R. Bassett; S. H. Zhou; P. C. Iyer; G. Simmons; D. Kaya; M. Pitteloud; S. K. Subudhi; A. Diab; R. Dadu	Immune checkpoint inhibitor related hypophysitis: diagnostic criteria and recovery patterns	Endocrine-Related Cancer	Article	[Nguyen, Ha; Waguespack, Steven G.; Hu, Mimi, I; Habra, Mouhammed Amir; Cabanillas, Maria E.; Busaidy, Naifa L.; Iyer, Priyanka C.; Pitteloud, Marie; Dadu, Ramona] Univ Texas Anderson Canc Ctr, Dept Endocrine Neoplasia & Hormonal Disorders, Div Internal Med, Houston, TX 77030 USA. [Shah, Komal; Simmons, Garrett; Kaya, Diana] Univ Texas Anderson Canc Ctr, Dept Diagnost Radiol, Div Diagnost Imaging…	30	Jul	2021	10.1530/erc-20-0513	Endocr.-Relat. Cancer
278	A. L. N. Niemeijer; D. E. Oprea-Lager; M. C. Huisman; O. S. Hoekstra; R. Boellaard; B. J. de Wit-van der Veen; I. Bahce; D. J. Vugts; G. van Dongen; E. Thunnissen; E. F. Smit; A. J. de Langen	Study of <SUP>89</SUP>Zr-Pembrolizumab PET/CT in Patients With Advanced-Stage Non-Small Cell Lung Cancer	Journal of Nuclear Medicine	Article	[Niemeijer, Anna-Larissa N.; Bahce, Idris; Smit, Egbert F.; de Langen, Adrianus J.] Univ Amsterdam, Canc Ctr Amsterdam, Dept Pulm Dis, Med Ctr, Amsterdam, Netherlands. [Oprea-Lager, Daniela E.; Huisman, Marc C.; Hoekstra, Otto S.; Boellaard, Ronald; Vugts, Danielle J.; van Dongen, Guus A. M. S.] Univ Amsterdam, Canc Ctr Amsterdam, Dept Radiol & Nucl Med, Med Ctr, Amsterdam, Netherlands. [de Wit-v…	60	Mar	2022	10.2967/jnumed.121.261926	J. Nucl. Med.
279	M. Nishimura; Y. Kimizuka; T. Ogawa; M. Tsuchiya; Y. Kato; A. Matsukida; S. Igarashi; K. Ito; Y. Serizawa; T. Tanigaki; Y. Fujikura; Y. Katsurada; S. Ogata; A. Kawana	IgG4-related retroperitoneal fibrosis induced by nivolumab and ipilimumab in a patient with non-small cell lung cancer: A case report	Thoracic Cancer	Article	[Nishimura, Masashi; Kimizuka, Yoshifumi; Ogawa, Takunori; Kato, Yoshiki; Matsukida, Akira; Igarashi, Shunya; Ito, Koki; Serizawa, Yusuke; Tanigaki, Tomomi; Fujikura, Yuji; Kawana, Akihiko] Natl Def Med Coll, Dept Internal Med, Div Infect Dis & Resp Med, 3-2 Namiki, Tokorozawa, Saitama 3598513, Japan. [Tsuchiya, Motohiro; Katsurada, Yuka; Ogata, Sho] Natl Def Med Coll, Dept Pathol & Lab Med, Sait…	5	Jan	2024	10.1111/1759-7714.15155	Thorac. Cancer
280	Y. Nishimura; J. Estaris; M. Koseki; E. Elias; F. Chesta; K. Takaoka; T. Shao; N. Horita; Y. Fujiwara	Arthralgia in patients with cancer receiving immune checkpoint inhibitors: a systematic review and meta-analysis	Immunotherapy	Review	[Nishimura, Yoshito] Mayo Clin, Dept Med, Rochester, MN USA. [Estaris, Jonathan; Chesta, Fnu; Takaoka, Kensuke] Univ Hawaii, John A Burns Sch Med, Dept Med, Honolulu, HI USA. [Koseki, Mako; Elias, Evelyn] Icahn Sch Med Mt Sinai, Dept Med, New York, NY USA. [Shao, Theresa] Icahn Sch Med Mt Sinai, Tisch Canc Inst, Div Hematol & Med Oncol, New York, NY USA. [Horita, Nobuyuki] Yokohama City Univ Med,…	0	Apr	2025	10.1080/1750743x.2025.2501519	Immunotherapy
281	E. Nogueira; A. Menon; A. Dede; I. Mitra; C. Brock; J. Larkin; D. Morganstein	Pituitary enlargement following ipilimumab without long term endocrine dysfunction	Current Problems in Cancer	Article	[Nogueira, Edson; Menon, Arjun; Dede, Anastasia; Morganstein, Daniel] Chelsea & Westminster NHS Fdn Trust, Dept Endocrinol, 369 Fulham Rd, London SW10 9NH, England. [Mitra, Indu] Chelsea & Westminster NHS Fdn Trust, Imaging Dept, London, England. [Brock, Cathryn] Chelsea & Westminster NHS Fdn Trust, Dept Med Oncol, London, England. [Larkin, James; Morganstein, Daniel] Royal Marsden NHS Fdn Trust,…	0	Dec	2021	10.1016/j.currproblcancer.2021.100710	Curr. Probl. Cancer
282	A. Oaknin; L. Gladieff; J. Martínez-García; G. Villacampa; M. Takekuma; U. De Giorgi; K. Lindemann; L. Woelber; N. Colombo; L. Duska; A. Leary; A. Godoy-Ortiz; S. Nishio; A. Angelergues; M. J. Rubio; L. Fariñas-Madrid; S. Yamaguchi; D. Lorusso; I. Ray-Coquard; L. Manso; F. Joly; J. Alarcón; P. Follana; I. Romero; C. Lebreton; J. A. Pérez-Fidalgo; M. Yunokawa; H. Dahlstrand; V. D'Hondt; L. Randall…	Atezolizumab plus bevacizumab and chemotherapy for metastatic, persistent, or recurrent cervical cancer (BEATcc): a randomised, open-label, phase 3 trial	Lancet	Article	[Oaknin, Ana; Farinas-Madrid, Lorena] Vall Hebron Inst Oncol, Med Oncol Serv, Vall Hebron Barcelona Hosp Campus, Barcelona 08035, Spain. [Gladieff, Laurence] IUCT, Oncopole Claudius Regaud, Toulouse, France. [Martinez-Garcia, Jeronimo] Hosp Clin Univ Virgen de la Arrixaca, Murcia, Spain. [Villacampa, Guillermo] SOLTI Breast Canc Res Grp, Barcelona, Spain. [Villacampa, Guillermo] Vall d Hebron Ins…	112	Jan	2024	10.1016/s0140-6736(23)02405-4	Lancet
283	A. Obeidat; K. Silangcruz; L. Kozai; E. Wien; Y. Fujiwara; Y. Nishimura	Clinical Characteristics and Outcomes of Gastritis Associated With Immune Checkpoint Inhibitors: Scoping Review	Journal of Immunotherapy	Review	[Obeidat, Adham; Silangcruz, Krixie; Kozai, Landon; Wien, Eric; Nishimura, Yoshito] Univ Hawaii, John A Burns Sch Med, Dept Med, 1356 Lusitana St,Room 715, Honolulu, HI 96813 USA. [Fujiwara, Yu] Icahn Sch Med Mt Sinai, Dept Med, Mt Sinai Beth Israel, New York, NY 10029 USA. Nishimura, Y，Univ Hawaii, John A Burns Sch Med, Dept Med, 1356 Lusitana St,Room 715, Honolulu, HI 96813 USA. yoshiton@hawaii…	13	Oct	2022	10.1097/cji.0000000000000435	J. Immunother.
284	K. E. Ogunniyi; T. A. Djunadi; O. Adewara; I. Babawale; O. D. Akinmoju; V. O. Olaiya; B. Nwatamole; S. Shazad; D. Patel; H. A. Popoola; D. Onaolapo; S. Gold-Olufadi; I. J. Ogieuhi; J. Nfonoyim	Immunotherapy-Induced Cardiotoxicity: A Narrative Review of Real-World Case Reports, Recent Information and Clinical Evidence	Cardiovascular Toxicology	Review	[Ogunniyi, Kayode E.; Djunadi, Trie Arni; Shazad, Salar; Nfonoyim, Jay] Richmond Univ, Med Ctr Mt Sinai, Staten Isl, NY USA. [Adewara, Oluwadabira; Babawale, Isaac] Univ Ibadan, Coll Med, Fac Clin Sci, Ibadan, Nigeria. [Akinmoju, Olumide Damilola] Montefiore St Lukes Cornwall Hosp, Newburgh, NY USA. [Olaiya, Victor Olamiposi] Izhevsk State Med Acad, Dept Internal Med, Izhevsk, Russia. [Nwatamole,…	0	Sep	2025	10.1007/s12012-025-10038-y	Cardiovasc. Toxicol.
285	R. Okada; T. Asakage	Near-infrared photoimmunotherapy: basics and clinical application	Japanese Journal of Clinical Oncology	Review	[Okada, Ryuhei; Asakage, Takahiro] Inst Sci Tokyo, Dept Head & Neck Surg, Tokyo, Japan. Asakage, T，1-5-45 Yushima, Bunkyo, Tokyo 1138519, Japan. tasakage@gmail.com	0	Aug	2025	10.1093/jjco/hyaf069	Jpn. J. Clin. Oncol.
286	K. Omori; H. Kitagawa; K. Tadera; Y. Naka; S. Sakamoto; N. Kamei; T. Nomura; N. Shigemoto; N. Hattori; H. Ohge	Vertebral osteomyelitis caused by Mycobacteroides abscessus subsp. abscessus resulting in spinal cord injury due to vertebral body fractures	Journal of Infection and Chemotherapy	Article	[Omori, Keitaro; Kitagawa, Hiroki; Nomura, Toshihito; Shigemoto, Norifumi; Ohge, Hiroki] Hiroshima Univ Hosp, Dept Infect Dis, Hiroshima, Japan. [Omori, Keitaro; Naka, Yasuhiko; Sakamoto, Shinjiro; Hattori, Noboru] Hiroshima Univ, Grad Sch Biomed & Hlth Sci, Dept Mol & Internal Med, Hiroshima, Japan. [Kitagawa, Hiroki; Shigemoto, Norifumi] Hiroshima Univ, Grad Sch Biomed & Hlth Sci, Dept Surg, Hi…	5	Feb	2022	10.1016/j.jiac.2021.09.013	J. Infect. Chemother.
287	T. Onoyama; Y. Takeda; T. Yamashita; W. Hamamoto; Y. Sakamoto; H. Koda; S. Kawata; K. Matsumoto; H. Isomoto	Programmed cell death-1 inhibitor-related sclerosing cholangitis: A systematic review	World Journal of Gastroenterology	Review	[Onoyama, Takumi; Takeda, Yohei; Yamashita, Taro; Hamamoto, Wataru; Sakamoto, Yuri; Koda, Hiroki; Kawata, Soichiro; Isomoto, Hajime] Tottori Univ, Div Med & Clin Sci, Dept Multidisciplinary Internal Med, Fac Med, 36-1 Nishi Cho, Yonago, Tottori 6838504, Japan. [Matsumoto, Kazuya] Irisawa Med Clin, Internal Med, Matsue, Shimane 6900025, Japan. Onoyama, T，Tottori Univ, Div Med & Clin Sci, Dept Mult…	63	Jan	2020	10.3748/wjg.v26.i3.353	World J. Gastroenterol.
288	M. C. Ornstein; C. Calabrese; L. S. Wood; E. Kirchner; P. Profusek; K. D. Allman; A. Martin; A. Kontzias; P. Grivas; J. A. Garcia; L. H. Calabrese; B. I. Rini	Myalgia and Arthralgia Immune-related Adverse Events (irAEs) in Patients With Genitourinary Malignancies Treated With Immune Checkpoint Inhibitors	Clinical Genitourinary Cancer	Article	[Ornstein, Moshe C.; Wood, Laura S.; Profusek, Pamela; Allman, Kimberly D.; Martin, Allison; Grivas, Petros; Garcia, Jorge A.; Rini, Brian, I] Cleveland Clin, Dept Hematol & Med Oncol, Cleveland, OH 44195 USA. [Calabrese, Cassandra; Kirchner, Elizabeth; Calabrese, Leonard H.] Cleveland Clin, Dept Rheumatol, Cleveland, OH 44195 USA. [Kontzias, Arstolos] SUNY Stony Brook, Dept Med, Div Rheumatol Al…	12	Jun	2019	10.1016/j.clgc.2019.01.021	Clin. Genitourin. Cancer
289	T. Otsuka; Y. Hashii; S. Murayama; Y. Ishizuka; Y. Kojitani; M. Nishio; T. Kudo	Checkpoint inhibitor-induced gastritis followed by delayed severe hepatitis in a patient with lung metastases of head and neck squamous cell carcinoma: a case report	Frontiers in Oncology	Article	[Otsuka, Tomoyuki; Murayama, Sei; Ishizuka, Yasunobu; Kojitani, Yoshiki; Nishio, Minako; Kudo, Toshihiro] Osaka Int Canc Inst, Dept Med Oncol, Osaka, Japan. [Hashii, Yoshiko] Osaka Int Canc Inst, Dept Pediat, Osaka, Japan. Otsuka, T，Osaka Int Canc Inst, Dept Med Oncol, Osaka, Japan. tomoyuki.ootsuka@oici.jp	0	May	2023	10.3389/fonc.2023.1164236	Front. Oncol.
290	T. Ozaki; S. Yumita; S. Ogasawara; M. Fujiya; T. Tsuchiya; R. Yoshino; M. Sawada; T. Akatsuka; R. Izai; C. Miwa; T. Yonemoto; K. Fujimoto; H. Unozawa; K. Fujiwara; R. Kojima; H. Kanzaki; K. Koroki; M. Inoue; K. Kobayashi; M. Nakamura; S. Kiyono; N. Kanogawa; T. Kondo; R. Nakagawa; S. Nakamoto; N. Kato	Cytokine release syndrome following durvalumab and tremelimumab in advanced hepatocellular carcinoma: A case report with cytokine and damage-associated molecular pattern analysis	Hepatology Research	Article	[Ozaki, Tomomi; Yumita, Sae; Ogasawara, Sadahisa; Fujiya, Makoto; Tsuchiya, Takahiro; Yoshino, Ryohei; Sawada, Midori; Akatsuka, Teppei; Izai, Ryo; Miwa, Chihiro; Yonemoto, Takuya; Fujimoto, Kentaro; Unozawa, Hidemi; Fujiwara, Kisako; Kojima, Ryuta; Kanzaki, Hiroaki; Koroki, Keisuke; Inoue, Masanori; Kobayashi, Kazufumi; Nakamura, Masato; Kiyono, Soichiro; Kanogawa, Naoya; Kondo, Takayuki; Nakaga…	2	Feb	2025	10.1111/hepr.14088	Hepatol. Res.
291	E. Özyurt; S. Özçelik; H. Sürmeli; M. Çelik; M. Ayhan; M. Özçelik	Side effects of immune-checkpoint inhibitors: Can multiple side effects be seen in a patient?	Journal of Oncology Pharmacy Practice	Article	[Ozyurt, Esra; Ozcelik, Serhat] Univ Hlth Sci, Dept Endocrinol & Metab, Kartal Dr Lutfi Kirdar Training & Res Hosp, Istanbul, Turkey. [Surmeli, Heves; Ayhan, Murat] Hlth Sci Univ, Kartal Dr Lutfi Kirdar City Hosp, Dept Med Oncol, Istanbul, Turkey. [Celik, Mehmet] Trakya Univ, Dept Endocrinol & Metab, Fac Med, Edirne, Turkey. [Ozcelik, Melike] Univ Hlth Sci, Dept Med Oncol, Umraniye Training & Res…	1	Mar	2022	10.1177/10781552211038136	J. Oncol. Pharm. Pract.
292	F. D. Padilla-Pantoja; F. Godin; F. Rojas-Rojas; J. Camargo-González; D. Ancona-Lezama	Bilateral Choroidal Metastases from Primary Cutaneous Melanoma Following Nivolumab Discontinuation: A Case Report	Ocular Immunology and Inflammation	Article	[Padilla-Pantoja, Fabio Daniel] Univ Nacl Colombia, Sch Med, Dept Ophthalmol, Carrera 30 45-03,Edificio 471,Oficina 107, Bogota 111321, Colombia. [Godin, Fernando] Univ Bosque, Dept Ophthalmol, UnBosque Visual & Ocular Hlth Res Grp, Bogota, Colombia. [Rojas-Rojas, Fernando; Camargo-Gonzalez, Jennifer] Inst Nacl Cancerol, Ocular Oncol Serv, Bogota, Colombia. [Ancona-Lezama, David] Inst Oncol Tecno…	0	May	2025	10.1080/09273948.2025.2456646	Ocul. Immunol. Inflamm.
293	S. Pakkala; K. Higgins; Z. J. Chen; G. Sica; C. Steuer; C. Zhang; G. J. Zhang; S. H. Wang; M. S. Hossain; B. Nazha; T. Beardslee; F. R. Khuri; W. Curran; S. Lonial; E. K. Waller; S. Ramalingam; T. K. Owonikoko	Durvalumab and tremelimumab with or without stereotactic body radiation therapy in relapsed small cell lung cancer: a randomized phase II study	Journal for Immunotherapy of Cancer	Article	[Pakkala, Suchita; Chen, Zhengjia; Steuer, Conor; Zhang, Guojing; Wang, Shuhua; Hossain, Mohammad S.; Nazha, Bassel; Beardslee, Tyler; Khuri, Fadlo R.; Lonial, Sagar; Waller, Edmund K.; Ramalingam, Suresh; Owonikoko, Taofeek K.] Emory Univ, Hematol & Med Oncol, Winship Canc Inst, Atlanta, GA 30322 USA. [Higgins, Kristin; Curran, Walter] Emory Univ, Dept Radiat Oncol, Atlanta, GA 30322 USA. [Sica,…	42		2020	10.1136/jitc-2020-001302	J. Immunother. Cancer
294	C. D. Palmer; A. R. Rappaport; M. J. Davis; M. G. Hart; C. D. Scallan; S. J. Hong; L. Gitlin; L. D. Kraemer; S. Kounlavouth; A. R. Yang; L. Smith; D. Schenk; M. Skoberne; K. Taquechel; M. Marrali; J. R. Jaroslavsky; C. N. Nganje; E. Maloney; R. T. Zhou; D. Navarro-Gomez; A. C. Greene; G. Grotenbreg; R. Greer; W. Blair; M. D. Cao; S. Chan; K. Bae; A. I. Spira; S. Roychowdhury; D. P. Carbone; B. S.…	Individualized, heterologous chimpanzee adenovirus and self-amplifying mRNA neoantigen vaccine for advanced metastatic solid tumors: phase 1 trial interim results	Nature Medicine	Article	[Palmer, Christine D.; Rappaport, Amy R.; Davis, Matthew J.; Hart, Meghan G.; Scallan, Ciaran D.; Hong, Sue-Jean; Gitlin, Leonid; Kraemer, Lauren D.; Kounlavouth, Sonia; Yang, Aaron; Smith, Lindsey; Schenk, Desiree; Skoberne, Mojca; Taquechel, Kiara; Marrali, Martina; Jaroslavsky, Jason R.; Nganje, Charmaine N.; Maloney, Elizabeth; Zhou, Rita; Navarro-Gomez, Daniel; Greene, Adrienne C.; Grotenbre…	135	Aug	2022	10.1038/s41591-022-01937-6	Nat. Med.
295	H. B. Pan; H. Chen; W. C. Kong; J. W. Ning; Z. Ge; Y. Tian; N. Y. Zou; H. D. Zhu; J. Q. Zhang; Y. X. Tao; Z. N. Gu; M. Zheng; G. M. Ruan; L. Jiang; Z. M. Li; J. Huang; C. W. Zhou; G. D. Xu; Q. Q. Luo	Video-Assisted Thoracoscopic Surgery Versus Thoracotomy Following Neoadjuvant Immunochemotherapy in Resectable Stage III Non-Small Cell Lung Cancer Among Chinese Populations: A Multi-Center Retrospective Cohort Study	Clinical Lung Cancer	Article	[Pan, Hanbo; Tian, Yu; Zou, Ningyuan; Zhu, Hongda; Zhang, Jiaqi; Tao, Yixing; Gu, Zenan; Jiang, Long; Huang, Jia; Luo, Qingquan] Shanghai Jiao Tong Univ, Shanghai Chest Hosp, Shanghai Lung Canc Ctr, Dept Thorac Surg Oncol,Sch Med, 241 Huaihai West Rd, Shanghai 200030, Peoples R China. [Chen, Hang; Xu, Guodong] Ningbo Univ, Affiliated Lihuili Hosp, Dept Cardiothorac Surg, Ningbo, Peoples R China. …	11	Jul	2024	10.1016/j.cllc.2024.03.008	Clin. Lung Cancer
296	Y. Pan; W. Li; Z. Q. Wu; W. Sun; B. S. He; C. J. Wang	Retrospective analysis of clinical features of nivolumab-induced immune-related pancreatitis	Investigational New Drugs	Article	[Pan, Yong; Li, Wei] Cent South Univ, Affiliated Canc Hosp, Hunan Canc Hosp, Xiangya Sch Med, Changsha 410011, Hunan, Peoples R China. [Wu, Zhaoquan; He, Binsheng; Wang, Chunjiang] Changsha Med Univ, Coll Pharm, Changsha 410219, Hunan, Peoples R China. [Wu, Zhaoquan; He, Binsheng; Wang, Chunjiang] Changsha Med Univ, Hunan Prov Key Lab Res & Dev Novel Pharmaceut Prep, Changsha 410219, Hunan, Peopl…	3	Apr	2025	10.1007/s10637-025-01517-8	Invest. New Drugs
297	S. Papa; A. Adami; M. Metoudi; R. Beatson; M. S. George; D. Achkova; E. Williams; S. Arif; F. Reid; M. Elstad; N. Beckley-Hoelscher; A. Douri; M. Delord; M. Lyne; D. Shivapatham; C. Fisher; A. Hope; S. Gooljar; A. Mitra; L. Gomm; C. Morton; R. Henley-Smith; S. Thavaraj; A. Santambrogio; C. Andoniadou; S. Allen; V. Gibson; G. J. R. Cook; A. C. Parente-Pereira; D. M. Davies; F. Farzaneh; A. Schuric…	Intratumoral pan-ErbB targeted CAR-T for head and neck squamous cell carcinoma: interim analysis of the T4 immunotherapy study	Journal for Immunotherapy of Cancer	Article	[Papa, Sophie; Adami, Antonella; Metoudi, Michael; Beatson, Richard; Achkova, Daniela; Parente-Pereira, Ana C.; Davies, David M.; Farzaneh, Farzin; Spicer, James; Maher, John] Kings Coll London, Sch Canc & Pharmaceut Sci, London, England. [Papa, Sophie; Morton, Cienne; Spicer, James] Guys & St Thomas NHS Fdn Trust, Dept Med Oncol, London, England. [George, Molly Sarah; Schurich, Anna] Kings Coll …	26	Jun	2023	10.1136/jitc-2023-007162	J. Immunother. Cancer
298	K. P. Papadopoulos; M. L. Johnson; A. C. Lockhart; K. Moore; G. S. Falchook; S. C. Formenti; A. Naing; R. D. Carvajal; L. S. Rosen; G. J. Weiss; R. S. Leidner; J. J. Li; A. Paccaly; M. J. Feng; E. Stankevich; I. Lowy; M. G. Fury; M. R. Crittenden	First-In-Human Study of Cemiplimab Alone or In Combination with Radiotherapy and/or Low-dose Cyclophosphamide in Patients with Advanced Malignancies	Clinical Cancer Research	Article	[Papadopoulos, Kyriakos P.] START, 4383 Med Dr,Suite 4021, San Antonio, TX 78229 USA. [Johnson, Melissa L.] Sarah Cannon Res Inst, Nashville, TN USA. [Lockhart, Albert C.] Washington Univ, Dept Med, St Louis, MO USA. [Moore, Kathleen] Univ Oklahoma, Hlth Sci Ctr, Sarah Cannon Res Inst, Stephenson Canc Ctr, Oklahoma City, OK USA. [Falchook, Gerald S.] HealthONE, Sarah Cannon Res Inst, Denver, CO U…	56	Mar	2020	10.1158/1078-0432.Ccr-19-2609	Clin. Cancer Res.
299	G. I. Papageorgiou; E. Fergadis; N. Skouteris; E. Christakos; S. A. Tsakatikas; A. Filippakou; E. Papantoni; G. Stanc; E. Souka; C. Valavanis; C. Kosmas	Perforated appendicitis induced by pembrolizumab: a case report and review of the literature	Anti-Cancer Drugs	Review	[Papageorgiou, Georgios, I; Fergadis, Evangelos; Skouteris, Nikos; Christakos, Evridiki; Tsakatikas, Sergios A.; Kosmas, Christos] Metaxa Canc Hosp, Div Med Oncol, Dept Med, 51 Botassi St, Piraeus 18537, Greece. [Papageorgiou, Georgios, I; Fergadis, Evangelos; Skouteris, Nikos; Christakos, Evridiki; Tsakatikas, Sergios A.; Kosmas, Christos] Metaxa Canc Hosp, Dept Med, Hematopoiet Cell Transplant …	5	Feb	2022	10.1097/cad.0000000000001247	Anti-Cancer Drugs
300	S. Parisi; G. Ferini; S. Lillo; A. Brogna; F. Chillari; G. Ferrantelli; N. Settineri; A. Santacaterina; A. Platania; S. Leotta; G. Casablanca; A. Russo; A. Pontoriero; V. Adamo; F. Minutoli; A. Bottari; A. Cacciola; S. Pergolizzi	Stereotactic boost on residual disease after external-beam irradiation in clinical stage III non-small cell lung cancer: mature results of stereotactic body radiation therapy post radiation therapy (SBRTpostRT) study	Radiologia Medica	Article	[Parisi, Silvana; Lillo, Sara; Chillari, Federico; Ferrantelli, Giacomo; Pontoriero, Antonio; Minutoli, Fabio; Bottari, Antonio; Cacciola, Alberto; Pergolizzi, Stefano] Univ Messina, Dept Biomed Dent Sci & Morphol & Funct Images, Radiat Oncol Unit, Messina, Italy. [Ferini, Gianluca] Ist Oncol Mediterraneo, REM Radioterapia Srl, Viagrande, Catania, Italy. [Brogna, Anna] AOU G Martino, Med Phys Uni…	11	Jul	2023	10.1007/s11547-023-01659-w	Radiol. Med.
301	B. C. Park; S. Jung; J. J. Wright; D. B. Johnson	Recurrence of Hypophysitis After Immune Checkpoint Inhibitor Rechallenge	Oncologist	Article	[Park, Benjamin C.; Jung, Seungyeon] Vanderbilt Univ, Sch Med, Nashville, TN 37235 USA. [Wright, Jordan J.; Johnson, Douglas B.] Vanderbilt Univ, Med Ctr, Dept Med, Nashville, TN 37235 USA. Johnson, DB，Vanderbilt Univ, Med Ctr, 2220 Pierce Ave,777 Preston Res Bldg, Nashville, TN 37235 USA. douglas.b.johnson@vumc.org	6	Dec	2022	10.1093/oncolo/oyac220	Oncologist
302	A. R. Patel; S. Connors; Z. Wardak; J. Brugarolas; T. R. Patel	Inflammatory Reaction Secondary to Immune Checkpoint Inhibitor Therapy Mimicking a Post-Operative Brain Abscess	World Neurosurgery	Article	[Patel, Ankur R.; Connors, Scott; Patel, Toral R.] Univ Texas Southwestern Med Ctr Dallas, Dept Neurol Surg, Dallas, TX 75390 USA. [Wardak, Zabi] Univ Texas Southwestern Med Ctr Dallas, Dept Radiat Oncol, Dallas, TX 75390 USA. [Brugarolas, James] Univ Texas Southwestern Med Ctr Dallas, Kidney Canc Program, Simmons Comprehens Canc Ctr, Div Hematol Oncol,Dept Internal Med, Dallas, TX 75390 USA. Cen…	4	Sep	2019	10.1016/j.wneu.2019.06.024	World Neurosurg.
303	M. R. Patel; G. S. Falchook; J. S. Wang; E. R. Imedio; S. Kumar; K. Miah; G. M. Mugundu; S. F. Jones; D. R. Spigel; E. P. Hamilton	Open-Label, Multicenter, Phase I Study to Assess Safety and Tolerability of Adavosertib Plus Durvalumab in Patients with Advanced Solid Tumors	Targeted Oncology	Article	[Patel, Manish R.; Wang, Judy S.] Florida Canc Specialists, 600 N Cattlemen Rd,Suite 200, Sarasota, FL 34232 USA. [Patel, Manish R.; Wang, Judy S.; Jones, Suzanne F.; Spigel, David R.; Hamilton, Erika P.] Sarah Cannon Res Inst, Nashville, TN 37203 USA. [Falchook, Gerald S.] HealthONE, Sarah Cannon Res Inst, Denver, CO USA. [Imedio, Esteban Rodrigo; Kumar, Sanjeev] AstraZeneca, Oncol R&D, Cambridg…	3	Jan	2025	10.1007/s11523-024-01110-8	Target. Oncol.
304	S. P. Patel; M. Othus; Y. K. Chae; M. J. Dennis; S. Gordon; D. Mutch; W. Samlowski; W. R. Robinson; E. Sharon; C. Ryan; G. Lopez; M. Plets; C. Blanke; R. Kurzrock	A Phase II Basket Trial of Dual Anti-CTLA-4 and Anti-PD-1 Blockade in Rare Tumors (DART SWOG 1609 Cohort 47) in Patients with Gestational Trophoblastic Neoplasia	Clinical Cancer Research	Article	[Patel, Sandip P.] Univ Calif San Diego, Div Med Oncol, Moores Canc Ctr, La Jolla, CA USA. [Othus, Megan; Lopez, Gabby; Plets, Melissa] Fred Hutchinson Canc Ctr, SWOG Stat & Data Management Ctr, Div Publ Hlth Sci, Seattle, WA USA. [Chae, Young Kwang] Northwestern Univ, Feinberg Sch Med, Div Med Oncol, Chicago, IL USA. [Dennis, Michael J.] Dana Farber Canc Inst, Div Med Oncol, Boston, MA USA. [Gor…	9	Jan	2024	10.1158/1078-0432.Ccr-23-2293	Clin. Cancer Res.
305	Patrinely, Jr.; B. McGuigan; S. Chandra; S. E. Fenton; A. Chowdhary; L. B. Kennedy; M. J. Mooradian; M. Palmeri; D. Portal; S. N. Horst; E. A. Scoville; G. V. Long; C. J. Shi; J. M. Mehnert; R. J. Sullivan; A. K. Salama; J. A. Sosman; A. M. Menzies; D. B. Johnson	A multicenter characterization of hepatitis associated with immune checkpoint inhibitors	Oncoimmunology	Article	[Patrinely, J. Randall, Jr.] Vanderbilt Univ, Sch Med, Dept Med, Nashville, TN 37232 USA. [McGuigan, Ben; Long, Georgina, V; Menzies, Alexander M.] Univ Sydney, Melanoma Inst Australia, Sydney, NSW, Australia. [Chandra, Sunandana; Fenton, Sarah E.; Chowdhary, Akansha; Sosman, Jeffrey A.] Northwestern Feinberg Sch Med, Div Hematol Oncol, Chicago, IL USA. [Kennedy, Lucy B.; Salama, April K.] Duke U…	45		2021	10.1080/2162402x.2021.1875639	OncoImmunology
306	Y. Peng; Y. X. Song; C. P. Qin; Y. Q. Du; T. Xu	Safety profiles of intravesical Bacillus Calmette-Guerin in bladder cancer	Human Vaccines & Immunotherapeutics	Article	[Peng, Yun; Song, Yuxuan; Qin, Caipeng; Du, Yiqing; Xu, Tao] Peking Univ, Peoples Hosp, Dept Urol, Beijing 100044, Peoples R China. Qin, CP; Du, YQ; Xu, T，Peking Univ, Peoples Hosp, Dept Urol, Beijing 100044, Peoples R China. qincaipeng@pkuph.edu.cn; duyiqing@bjmu.edu.cn; xutao@pkuph.edu.cn	0	Dec	2024	10.1080/21645515.2024.2425529	Human Vaccines Immunother.
307	M. Pietak; B. Kruczyk; P. Domanski; J. Jarosinska; A. Holdakowska; T. Demkow; J. Kucharz	Longitudinally extensive transverse myelitis after pembrolizumab and lenvatinib therapy for a rare subtype of renal cell carcinoma: A case report	Oncology Letters	Article	[Pietak, Mateusz; Kruczyk, Barbara; Domanski, Piotr; Jarosinska, Jadwiga; Demkow, Tomasz; Kucharz, Jakub] Maria Sklodowska Curie Natl Res Inst Oncol, Dept Genitourinary Oncol, 5 Roentgen St, PL-02781 Warsaw, Poland. [Holdakowska, Anna] Maria Sklodowska Curie Natl Res Inst Oncol, Dept Radiol 1, PL-02781 Warsaw, Poland. Kruczyk, B，Maria Sklodowska Curie Natl Res Inst Oncol, Dept Genitourinary Oncol…	0	Aug	2025	10.3892/ol.2025.15132	Oncol. Lett.
308	T. Pigné; M. Lévy; O. Ducharme; C. Dutriaux; E. Gerard; A. Pham-Ledard; M. Beylot-Barry; S. Prey	Real-life use of trametinib after immunotherapy failure in BRAF wild-type advanced melanoma	Melanoma Research	Article	[Pigne, Tristan; Levy, Marie; Ducharme, Oceane; Dutriaux, Caroline; Gerard, Emilie; Pham-Ledard, Anne; Beylot-Barry, Marie; Prey, Sorilla] Univ Bordeaux, Dept Dermatol, CHU Bordeaux, Bordeaux, France. [Ducharme, Oceane; Dutriaux, Caroline; Pham-Ledard, Anne; Beylot-Barry, Marie; Prey, Sorilla] Univ Bordeaux, BRIC BoRdeaux Inst onCol, UMR1312, INSERM, Bordeaux, France. [Prey, Sorilla] Univ Hosp Bo…	0	Jun	2023	10.1097/cmr.0000000000000884	Melanoma Res.
309	M. Porcu; P. De Silva; C. Solinas; A. Battaglia; M. Schena; M. Scartozzi; D. Bron; J. S. Suri; K. Willard-Gallo; D. Sangiolo; L. Saba	Immunotherapy Associated Pulmonary Toxicity: Biology Behind Clinical and Radiological Features	Cancers	Review	[Porcu, Michele; Saba, Luca] Univ Hosp Cagliari, Dept Radiol, I-09042 Cagliari, Italy. [De Silva, Pushpamali; Solinas, Cinzia; Willard-Gallo, Karen] ULB, Inst Jules Bordet, Mol Immunol Unit, B-1000 Brussels, Belgium. [De Silva, Pushpamali; Bron, Dominique] ULB, Inst Jules Bordet, Clin & Expt Hematol, B-1000 Brussels, Belgium. [Solinas, Cinzia; Battaglia, Angelo; Schena, Marina] Reg Hosp Aosta, De…	53	Mar	2019	10.3390/cancers11030305	Cancers
310	L. Posado-Domínguez; M. Escribano-Iglesias; L. Bellido-Hernández; J. G. León-Gil; M. A. Gómez-Muñoz; F. G. C. López; M. Martín-Galache; S. M. Inés-Revuelta; E. Fonseca-Sánchez	Inflammatory Mesenteric Disease and Sarcoidosis-like Reaction in a Patient with Lung Adenocarcinoma Who Received Pembrolizumab: Paraneoplastic Syndrome, Secondary to Checkpoint Inhibitor or Chance Finding?	Current Oncology	Article	[Posado-Dominguez, Luis; Bellido-Hernandez, Lorena; Fonseca-Sanchez, Emilio] Univ Hosp Salamanca, Med Oncol Dept, Salamanca 37007, Spain. [Posado-Dominguez, Luis; Bellido-Hernandez, Lorena; Gomez-Munoz, Maria Asuncion; Lopez, Felipe Gomez-Caminero; Martin-Galache, Maria; Fonseca-Sanchez, Emilio] Inst Biomed Res Salamanca IBSAL, Salamanca 37007, Spain. [Escribano-Iglesias, Maria] Univ Hosp Salaman…	1	Nov	2024	10.3390/curroncol31110540	Curr. Oncol.
311	R. Pu; Q. H. Zhao; Z. M. Li; L. Y. Zhang; X. L. Luo; Y. J. Zeren; C. Yu; X. Y. Li	Rapid bone repair in a patient with lung cancer metastases to the spine using a novel herbal medicine: A case report	Oncology Letters	Article	[Pu, Rong; Zhao, Qianhong; Zhang, Lingyan; Li, Xianyong] Chengdu Fuxing Hosp, Dept Oncol, Chengdu 610036, Sichuan, Peoples R China. [Li, Zhimei; Luo, Xiaolu; Zeren, Yangji] Chengdu Fuxing Hosp, Dept Nursing, Chengdu 610036, Sichuan, Peoples R China. [Yu, Cui] Chengdu Fuxing Hosp, Dept Radiol, Chengdu 610036, Sichuan, Peoples R China. Li, XY，Chengdu Fuxing Hosp, Dept Oncol, Chengdu 610036, Sichuan…	4	Sep	2016	10.3892/ol.2016.4879	Oncol. Lett.
312	X. Y. Pu; T. K. Xu; C. Ge; Y. N. He; X. Yang; P. Y. Chang	A case of durvalumab-treated double primary cancers of the colon and lung	Annals of Palliative Medicine	Article		3	Sep	2020	10.21037/apm-20-1086	Ann. Pallliat. Med.
313	X. Pundole; A. L. Jones; M. T. Tetzlaff; M. D. Williams; W. A. Murphy; A. Otun; R. P. Goepfert; M. A. Davies	Osteonecrosis of the jaw induced by treatment with anti-PD-1 immunotherapy: a case report	Immunotherapy	Article	[Pundole, Xerxes] Univ Texas MD Anderson Canc Ctr, Dept Hlth Serv Res, Houston, TX 77030 USA. [Jones, Amy Little] Univ Texas Southwestern Med Ctr, Dept Internal Med, Div Hematol Oncol, Dallas, TX 75390 USA. [Tetzlaff, Michael T.; Williams, Michelle D.] Univ Texas MD Anderson Canc Ctr, Dept Pathol, Houston, TX 77030 USA. [Tetzlaff, Michael T.; Davies, Michael A.] Univ Texas MD Anderson Canc Ctr, D…	10	Dec	2020	10.2217/imt-2020-0108	Immunotherapy
314	F. T. Qi; Q. Sun; H. F. Wang; Y. Zhang	Efgartigimod therapy for immune checkpoint inhibitor-associated myasthenia gravis with myositis: a case report	Bmc Neurology	Article	[Qi, Feiteng; Sun, Qi; Wang, Haifeng] Lihuili Hosp, Ningbo Med Ctr, Dept Neurol, Ningbo 315000, Peoples R China. [Zhang, Yong] Peoples Hosp Xinchang, Dept Neurol, Shaoxing 312500, Peoples R China. Zhang, Y，Peoples Hosp Xinchang, Dept Neurol, Shaoxing 312500, Peoples R China. zy15325218468@163.com	0	Jul	2025	10.1186/s12883-025-04288-0	BMC Neurol.
315	Y. H. Qi; L. Zhang; Z. Z. Wang; X. Y. Kong; J. Zhai; Y. Fang; J. Wang	Efficacy and Safety of Anti-PD-1/ PD-L1 Monotherapy for Metastatic Breast Cancer: Clinical Evidence	Frontiers in Pharmacology	Article	[Qi, Yihang; Wang, Zhongzhao; Kong, Xiangyi; Zhai, Jie; Fang, Yi; Wang, Jing] Chinese Acad Med Sci & Peking Union Med Coll, Canc Hosp, Natl Clin Res Ctr Canc, Dept Breast Surg Oncol,Natl Canc Ctr, Beijing, Peoples R China. [Zhang, Lin] Chinese Acad Med Sci & Peking Union Med Coll, Sch Populat Med & Publ Hlth, Beijing, Peoples R China. [Zhang, Lin] Univ Melbourne, Melbourne Sch Populat & Global Hl…	16	Jun	2021	10.3389/fphar.2021.653521	Front. Pharmacol.
316	P. Qin; C. B. Xu; Y. T. Zhao	Primary adenocarcinoma of the renal pelvis: A case report	Medicine	Article	[Qin, Pei; Xu, Chunben; Zhao, Yuetao] 923 Hosp PLA, Dept Oncol, 52 Zhiwu Rd, Nanning 530021, Guangxi Zhuang, Peoples R China. Zhao, YT，923 Hosp PLA, Dept Oncol, 52 Zhiwu Rd, Nanning 530021, Guangxi Zhuang, Peoples R China. 39014107@qq.com; 99855149@qq.com; bill902@126.com	0	May	2025	10.1097/md.0000000000042655	Medicine (Baltimore)
317	Y. L. Qu; Z. Wang; J. Feng; L. J. Wang; H. Y. Liu; D. Liu; Y. X. Zhao; R. X. Yu; W. Li; D. Y. Sun; H. Yu	Pneumonitis, appendicitis, and biliary obstruction during toripalimab treatment in a patient with extensive-stage small-cell lung cancer: a case report	Annals of Palliative Medicine	Article	[Qu, Yanli; Liu, Hangyu; Yu, Ruoxi; Li, Wang; Yu, Hong] China Med Univ, Liaoning Canc Hosp & Inst, Canc Hosp, Dept Thorac Radiat Oncol, 44 Xiaoheyan Rd, Shenyang, Peoples R China. [Wang, Zheng] China Med Univ, Liaoning Canc Hosp & Inst, Canc Hosp, Dept Thorac Surg, Shenyang, Peoples R China. [Feng, Jilong; Wang, Lijun] Fifth Peoples Hosp Shenyang, Dept Radiat Oncol, Shenyang, Peoples R China. [Li…	6	Aug	2021	10.21037/apm-21-858	Ann. Pallliat. Med.
318	H. T. Quach; C. J. Robbins; J. M. Balko; C. Y. Chiu; S. Miller; M. R. Wilson; G. E. Nelson; D. B. Johnson	Severe Epididymo-Orchitis and Encephalitis Complicating Anti-PD-1 Therapy	Oncologist	Article	[Quach, Henry T.; Robbins, Charles J.] Vanderbilt Univ, Sch Med, Nashville, TN 37212 USA. [Balko, Justin M.; Nelson, George E.; Johnson, Douglas B.] Vanderbilt Univ, Med Ctr, Dept Med, Nashville, TN USA. [Chiu, Charles Y.; Miller, Steve] Univ Calif San Francisco, Dept Lab Med, San Francisco, CA 94143 USA. [Chiu, Charles Y.] Univ Calif San Francisco, Dept Med, Div Infect Dis, San Francisco, CA USA…	33	Jul	2019	10.1634/theoncologist.2018-0722	Oncologist
319	C. Querfeld; J. A. Thompson; M. H. Taylor; J. A. DeSimone; J. M. Zain; A. R. Shustov; C. Johns; S. McCann; G. H. Y. Lin; P. S. Petrova; R. A. Uger; N. Molloy; Y. P. Shou; O. E. Akilov	Intralesional TTI-621, a novel biologic targeting the innate immune checkpoint CD47, in patients with relapsed or refractory mycosis fungoides or Sezary syndrome: a multicentre, phase 1 study	Lancet Haematology	Article	[Querfeld, Christiane] City Hope Natl Med Ctr, Beckman Res Inst, Div Dermatol, Duarte, CA 91010 USA. [Zain, Jasmine M.] City Hope Natl Med Ctr, Dept Hematol & Hematopoiet Cell Transplantat, Duarte, CA 91010 USA. [Thompson, John A.; Shustov, Andrei R.] Fred Hutchinson Canc Res Ctr, 1124 Columbia St, Seattle, WA 98104 USA. [Taylor, Matthew H.] Providence Canc Inst, Earle A Chiles Res Inst, Portland…	54	Nov	2021	10.1016/s2352-3026(21)00271-4	Lancet Haematol.
320	E. Rajha; P. Chaftari; M. Kamal; J. Maamari; C. Chaftari; S. C. J. Yeung	Gastrointestinal adverse events associated with immune checkpoint inhibitor therapy	Gastroenterology Report	Review	[Rajha, Eva; Chaftari, Patrick; Kamal, Mona; Yeung, Sai-Ching Jim] Univ Texas MD Anderson Canc Ctr, Dept Emergency Med, Unit 1468,1515 Holcombe Blvd, Houston, TX 77030 USA. [Maamari, Julian] Lebanese Amer Univ, Sch Med, Byblos, Lebanon. [Chaftari, Christopher] Texas A&M Univ, Coll Engn, Biomed Engn, College Stn, TX USA. American University; Texas A&M University System; Texas A&M University Colleg…	45	Feb	2020	10.1093/gastro/goz065	Gastroenterol. Rep.
321	J. L. Raoul; J. Edeline; V. Simmet; C. Moreau-Bachelard; M. Gilabert; J. S. Frénel	Long-Term Use of Proton Pump Inhibitors in Cancer Patients: An Opinion Paper	Cancers	Article	[Raoul, Jean-Luc; Moreau-Bachelard, Camille; Frenel, Jean-Sebastien] Inst Cancerol Ouest, Dept Med Oncol, F-44805 St Herblain, France. [Edeline, Julien] Ctr E Marquis, Dept Med Oncol, F-35000 Rennes, France. [Simmet, Victor] Inst Cancerol Ouest, Dept Med Oncol, F-49055 Angers, France. [Simmet, Victor] Ctr Hosp Cholet, Dept Med Oncol, F-49300 Cholet, France. [Gilabert, Marine] CHU Vaudois, Dept Me…	10	Mar	2022	10.3390/cancers14051156	Cancers
322	B. Rasor; R. Henderson; K. Chan	Characteristics of hospitalizations among patients receiving immune checkpoint inhibitors at a community teaching hospital	Journal of Oncology Pharmacy Practice	Article	[Rasor, Brendan] Ohio State Univ, Dept Pharm, Wexner Med Ctr, James Comprehens Canc Ctr, Columbus, OH 43210 USA. [Rasor, Brendan; Henderson, Rachel; Chan, Kin] Charles F Kettering Med Ctr, Dept Pharm, Kettering, OH USA. & Solove Research Institute Rasor, B，Ohio State Univ, Dept Pharm, James Canc Hosp, Doan Hall,410 W 10th Ave, Columbus, OH 43210 USA. brendan.rasor@osumc.edu	7	Jan	2020	10.1177/1078155219836155	J. Oncol. Pharm. Pract.
323	A. Ravipati; T. Pradeep; P. Jean-Pierre; K. Nouri	The Practical Side Effects Experienced in Patients Treated With Medications Approved for Melanoma	Journal of Drugs in Dermatology	Article	[Ravipati, Advaitaa; Jean-Pierre, Philippe; Nouri, Keyvan] Univ Miami, Miller Sch Med, Dr Phillip Frost Dept Dermatol & Cutaneous Surg, Miami, FL 33136 USA. [Pradeep, Tejus] Univ Penn, Scheie Eye Inst, Philadelphia, PA 19104 USA. Ravipati, A，Univ Miami, Miller Sch Med, Dr Phillip Frost Dept Dermatol & Cutaneous Surg, Miami, FL 33136 USA. aravipati126@med.miami.edu	0	May	2025	10.36849/jdd.8368	J. Drugs Dermatol.
324	M. Reck; A. L. O. Granados; F. de Marinis; O. Meyers; Q. Shen; L. L. Cho; N. Stjepanovic; S. Boklage	Patient-reported outcomes in patients with metastatic non-squamous non-small cell lung cancer from the randomized Phase II PERLA trial comparing first-line chemotherapy plus dostarlimab or pembrolizumab	European Journal of Cancer	Article	[Reck, Martin] LungenClin, Airway Res Ctr North, Ctr Lung Res, Grosshansdorf, Germany. [Granados, Ana Laura Ortega] Hosp Univ Jaen, Serv Oncol Med, Jaen, Spain. [de Marinis, Filippo] European Inst Oncol IRCCS, Milan, Italy. [Meyers, Oren; Shen, Qin; Cho, Lillian; Boklage, Susan] GSK, Collegeville, PA USA. [Stjepanovic, Neda] GSK, Baar, Switzerland. GlaxoSmithKline; Glaxosmithkline USA; GlaxoSmith…	1	Nov	2024	10.1016/j.ejca.2024.115050	Eur. J. Cancer
325	A. Reginelli; A. Sangiovanni; G. Vacca; M. P. Belfiore; M. Pignatiello; G. Viscardi; A. Clemente; F. Urraro; S. Cappabianca	Chemotherapy-induced bowel ischemia: diagnostic imaging overview	Abdominal Radiology	Article	[Reginelli, Alfonso; Sangiovanni, Angelo; Vacca, Giovanna; Belfiore, Maria Paola; Pignatiello, Maria; Viscardi, Giuseppe; Clemente, Alfredo; Urraro, Fabrizio; Cappabianca, Salvatore] Univ Campania L Vanvitelli, Dept Precis Med, I-80138 Naples, Italy. Reginelli, A，Univ Campania L Vanvitelli, Dept Precis Med, I-80138 Naples, Italy. alfonso.reginelli@unicampania.it	9	May	2022	10.1007/s00261-021-03024-9	Abdom. Radiol.
326	S. T. Rehman; S. M. Azeem; A. Akbar; O. Shafiq; S. S. Azeem; S. H. A. Ali	Nivolumab-induced Lambert-Eaton myasthenic syndrome: an immune-related adverse event in nonsmall cell lung cancer	Journal of Chemotherapy	Article	[Rehman, Syed Tabish] Aga Khan Univ, Med Coll, Med, Karachi, Pakistan. [Azeem, Syeda Mahnoor; Azeem, Syed Shehryar] Ziauddin Med Univ, Karachi, Pakistan. [Akbar, Areeba] Liaquat Coll Med & Dent, Karachi, Pakistan. [Shafiq, Omer] Aga Khan Univ, Karachi, Pakistan. [Ali, Shabbir Hussain A.] Ziauddin Med Univ, Dept Paediat, Karachi, Pakistan. [Ali, Shabbir Hussain A.] Dr Ziauddin Hosp, Oncol Bldg,Blo…	0	May	2024	10.1080/1120009x.2023.2267896	J. Chemother.
327	P. Reid; D. F. L. Liew; R. Akruwala; A. R. Bass; K. K. Chan	Activated osteoarthritis following immune checkpoint inhibitor treatment: an observational study	Journal for Immunotherapy of Cancer	Article	[Reid, Pankti] Univ Chicago, Biol Sci Div, Med, Chicago, IL 60637 USA. [Liew, David F. L.] Univ Melbourne, Dept Med, Melbourne, Vic, Australia. [Liew, David F. L.] Austin Hlth, Div Rheumatol, Heidelberg, Vic, Australia. [Liew, David F. L.] Austin Hlth, Dept Clin Pharmacol & Therapeut, Heidelberg, Vic, Australia. [Akruwala, Rajshi] Suny Downstate Med Ctr, Dept Med, New York, NY USA. [Bass, Anne R.…	14	Sep	2021	10.1136/jitc-2021-003260	J. Immunother. Cancer
328	M. T. M. Reinders; K. J. van Erpecum; M. L. J. Smits; A. Braat; J. de Bruijne; R. Bruijnen; D. Sprengers; R. A. D. Man; E. Vegt; J. N. M. Ijzermans; A. Moelker; M. Lam	Safety and Efficacy of 166Ho Radioembolization in Hepatocellular Carcinoma: The HEPAR Primary Study	Journal of Nuclear Medicine	Article	[Reinders, Margot T. M.; Smits, Maarten L. J.; Braat, Arthur J. A. T.; de Bruijne, Joep; Lam, Marnix G. E. H.] Univ Utrecht, Univ Med Ctr, Dept Radiol & Nucl Med, Utrecht, Netherlands. [van Erpecum, Karel J.; de Bruijne, Joep] Univ Utrecht, Hepatol Univ Med Ctr, Dept Gastroenterol, Utrecht, Netherlands. [Sprengers, Dave; Man, Robert A. de] Erasmus MC Univ Med Ctr, Dept Gastroenterol & Hepatol, Ro…	33	Dec	2022	10.2967/jnumed.122.263823	J. Nucl. Med.
329	Y. P. Ren; Y. X. Li; M. B. Cao; Y. C. Tang; F. Yuan; G. Y. Yang; Z. W. He; Z. Shi; X. R. Su; Z. C. Yao; M. H. Deng	Efficacy and safety of low-dose cyclophosphamide combined with lenvatinib, pembrolizumab and TACE for unresectable hepatocellular carcinoma: A single-center, prospective, single-arm clinical trial	Chinese Journal of Cancer Research	Article	[Ren, Yupeng; Li, Yuxuan; Cao, Mingbo; Yang, Gaoyuan; He, Zhiwei; Shi, Zheng; Su, Xiaorui; Deng, Meihai] Sun Yat Sen Univ, Affiliated Hosp 3, Dept Hepatobiliary Surg, Guangzhou 510630, Peoples R China. [Tang, Yongchang] Shandong Univ, Qilu Hosp, Dept Gen Surg, Jinan 250012, Peoples R China. [Yuan, Feng] Guangzhou Med Univ, Affiliated Hosp 1, Dept Hepatobiliary Surg, Guangzhou 510120, Peoples R Ch…	0	Apr	2024	10.21147/j.issn.1000-9604.2024.02.02	Chin. J. Cancer Res.
330	D. A. Revicki; A. J. M. van den Eertwegh; P. Lorigan; C. Lebbe; G. Linette; C. H. Ottensmeier; S. Safikhani; M. Messina; A. Hoos; S. Wagner; S. Kotapati	Health related quality of life outcomes for unresectable stage III or IV melanoma patients receiving ipilimumab treatment	Health and Quality of Life Outcomes	Article	[Revicki, Dennis A.; Safikhani, Shima] United Biosource Corp, Bethesda, MD 20814 USA. [van den Eertwegh, Alfons J. M.] Vrije Univ Amsterdam, Med Ctr, NL-1081 HV Amsterdam, Netherlands. [Lorigan, Paul] Univ Manchester, Manchester M20 4BX, Lancs, England. [Lebbe, Celeste] Univ Paris 07, APHP Dermatol, Hop St Louis, Diderot, France. [Linette, Gerald] Washington Univ, Sch Med, Div Oncol, St Louis, MO…	56	Jun	2012	10.1186/1477-7525-10-66	Health Qual. Life Outcomes
331	K. L. Reynolds; A. C. Guidon	Diagnosis and Management of Immune Checkpoint Inhibitor-Associated Neurologic Toxicity: Illustrative Case and Review of the Literature	Oncologist	Review	[Reynolds, Kerry L.] Harvard Med Sch, Massachusetts Gen Hosp, Dept Med, Div Oncol, Boston, MA 02115 USA. [Guidon, Amanda C.] Harvard Med Sch, Massachusetts Gen Hosp, Dept Neurol, Div Neuromuscular Med, Boston, MA 02115 USA. Affiliates; Massachusetts General Hospital; Harvard University; Harvard Medical School; Harvard University Medical Affiliates; Massachusetts General Hospital Guidon, AC，Massac…	87	Apr	2019	10.1634/theoncologist.2018-0359	Oncologist
332	J. Y. Rhee; M. T. Paulino; A. Finnemore; Z. Tentor; C. Cashman	Recent Advances in Diagnosis, Management, Treatment, and Prevention of Neuropathies in Cancer Patients	Current Neurology and Neuroscience Reports	Review	[Rhee, John Y.] Dana Farber Canc Inst, Ctr Neurooncol, Dept Med Oncol, Boston, MA 02215 USA. [Rhee, John Y.; Tentor, Zachary] Dana Farber Canc Inst, Dept Support Oncol, Div Adult Palliat Care, Boston, MA 02215 USA. [Rhee, John Y.; Cashman, Christopher] Harvard Med Sch, Dept Neurol, Boston, MA 02115 USA. [Paulino, Maria T.] Univ Calif Irvine, Sch Med, Irvine, CA USA. [Finnemore, Alexander] Univ Na…	0	Dec	2025	10.1007/s11910-025-01429-3	Curr. Neurol. Neurosci. Rep.
333	A. Ribas; I. Puzanov; R. Dummer; D. Schadendorf; O. Hamid; C. Robert; F. S. Hodi; J. Schachter; A. C. Pavlick; K. D. Lewis; L. D. Cranmer; C. U. Blank; S. J. O'Day; P. A. Ascierto; A. K. S. Salama; K. A. Margolin; C. Loquai; T. K. Eigentler; T. C. Gangadhar; M. S. Carlino; S. S. Agarwala; S. J. Moschos; J. A. Sosman; S. M. Goldinger; R. Shapira-Frommer; R. Gonzalez; J. M. Kirkwood; J. D. Wolchok;…	Pembrolizumab versus investigator-choice chemotherapy for ipilimumab-refractory melanoma (KEYNOTE-002): a randomised, controlled, phase 2 trial	Lancet Oncology	Article	[Ribas, Antoni] Univ Calif Los Angeles, Los Angeles, CA 90095 USA. [Puzanov, Igor] Vanderbilt Ingram Canc Ctr, Nashville, TN USA. [Dummer, Reinhard; Goldinger, Simone M.] Univ Zurich, Zurich, Switzerland. [Schadendorf, Dirk] Univ Hosp Essen, Essen, Germany. [Hamid, Omid] Angeles Clin & Res Inst, Los Angeles, CA USA. [Robert, Caroline; Eggermont, Alexander] Gustave Roussy & Paris Sud Univ, Villeju…	1281	Aug	2015	10.1016/s1470-2045(15)00083-2	Lancet Oncol.
334	C. Richard; S. Julian; P. Miklos; L. Anna; M. Nicolas; R. Christian; H. Jenny; F. Simon; S. Frank	Swiss experience of atezolizumab for platinum-pretreated urinary tract carcinoma: the SAUL study in real-world practice	Swiss Medical Weekly	Article	[Richard, Cathomas] Kantonsspital Graubunden, Dept Oncol & Haematol, Dept Internal Med, Chur, Switzerland. [Julian, Schardt] Univ Hosp Med Oncol, Inselspital Bern, Bern, Switzerland. [Miklos, Pless] Kantonsspital Winterthur, Dept Med Oncol, Winterthur, Switzerland. [Anna, Llado] Ist Oncol Svizzera Italiana, Bellinzona, Switzerland. [Nicolas, Mach] Hop Univ Geneve, Geneva, Switzerland. [Christian,…	0	May	2020	10.4414/smw.2020.20223	Swiss Med. Wkly.
335	A. Rizzo; M. Santoni; V. Mollica; F. Logullo; M. Rosellini; A. Marchetti; L. Faloppi; N. Battelli; F. Massari	Peripheral neuropathy and headache in cancer patients treated with immunotherapy and immuno-oncology combinations: the MOUSEION-02 study	Expert Opinion on Drug Metabolism & Toxicology	Article	[Rizzo, Alessandro] IRCCS Ist Tumori Giovanni Paolo II, Struttura Semplice Dipartimentale Oncol Med Presa, Viale Orazio Flacco 65, I-70124 Bari, Italy. [Santoni, Matteo; Faloppi, Luca; Battelli, Nicola] Macerata Hosp, Oncol Unit, Macerata, Italy. [Mollica, Veronica; Rosellini, Matteo; Marchetti, Andrea; Massari, Francesco] IRCCS Azienda Osped Univ Bologna, Med Oncol, Bologna, Italy. [Logullo, Fra…	134	Dec	2021	10.1080/17425255.2021.2029405	Expert Opin. Drug Metab. Toxicol.
336	J. F. R. Robertson; V. Semiglazov; G. Nemsadze; G. Dzagnidze; M. Janjalia; R. I. Nicholson; J. M. W. Gee; J. Armstrong; I. Study	Effects of fulvestrant 250 mg in premenopausal women with oestrogen receptor-positive primary breast cancer	European Journal of Cancer	Article	City Hosp Nottingham, Surg Unit, Nottingham NG5 1PB, England. NN Petrov Oncol Res Inst, St Petersburg, Russia. Natl Oncol Ctr, Tbilisi, Georgia. Tenovus Ctr Canc Res, Cardiff, Wales. AstraZeneca, Macclesfield, Cheshire, England. Petrov Research Institute of Oncology; Cardiff University; AstraZeneca Robertson, JFR，City Hosp Nottingham, Surg Unit, Hucknall Rd, Nottingham NG5 1PB, England. john.robe…	26	Jan	2007	10.1016/j.ejca.2006.08.019	Eur. J. Cancer
337	B. E. G. Rothberg; T. E. Quest; S. C. J. Yeung; L. C. Pelosof; D. E. Gerber; J. A. Seltzer; J. J. Bischof; C. R. Thomas; N. Akhter; M. Mamtani; R. E. Stutman; C. W. Baugh; V. Anantharaman; N. R. Pettit; A. D. Klotz; M. A. Gibbs; D. N. Kyriacou	Oncologic emergencies and urgencies: A comprehensive review	Ca-a Cancer Journal for Clinicians	Review	[Rothberg, Bonnie E. Gould] Yale Comprehens Canc Ctr, Yale Canc Ctr, Innovat Lab, 35 Pk St,15th Floor, New Haven, CT 06510 USA. [Quest, Tammie E.] Emory Univ, Dept Emergency Med, Atlanta, GA 30322 USA. [Yeung, Sai-Ching J.] Univ Texas MD Anderson Canc Ctr, Dept Emergency Med, Houston, TX 77030 USA. [Pelosof, Lorraine C.] US FDA, Off Oncol Dis, Silver Spring, MD USA. [Gerber, David E.] Univ Texas …	55	Nov	2022	10.3322/caac.21727	CA-Cancer J. Clin.
338	C. L. Roy; D. Vernerey; C. Evin; S. Richard; C. Crespel; T. Samaille; C. L. Tourneau; F. Huguet	Efficacy and Tolerance of Carboplatin plus Cetuximab (Simplified EXTREME Regimen) in Patients with Recurrent and/or Metastatic Head and Neck Squamous Cell Carcinoma	Clinical Oncology	Article	[Roy, C. Le; Evin, C.; Samaille, T.; Huguet, F.] Sorbonne Univ, Tenon Hosp, AP HP, Dept Radiat Oncol, Paris, France. [Vernerey, D.] Univ Hosp Besancon, Methodol & Qual Life Unit Oncol, INSERM UMR 1098, Besancon, France. [Evin, C.; Crespel, C.] Ctr Univ Paris, Hop Europeen Georges Pompidou, AP HP, Dept Med Oncol, Paris, France. [Richard, S.] Sorbonne Univ, Tenon Hosp, AP HP, Dept Med Oncol, Paris,…	0	Dec	2022	10.1016/j.clon.2022.09.046	Clin. Oncol.
339	J. Ruark; E. Mullane; N. Cleary; A. Cordeiro; E. D. Bezerra; V. Wu; J. Voutsinas; B. E. Shaw; K. E. Flynn; S. J. Lee; C. J. Turtle; D. G. Maloney; J. R. Fann; M. Bar	Patient-Reported Neuropsychiatric Outcomes of Long-Term Survivors after Chimeric Antigen Receptor T Cell Therapy	Biology of Blood and Marrow Transplantation	Article	[Ruark, Julia; Fann, Jesse R.] Univ Washington, Dept Psychiat & Behav Sci, Seattle, WA 98195 USA. [Mullane, Erin; Cleary, Nancy; Cordeiro, Ana; Lee, Stephanie J.; Turtle, Cameron J.; Maloney, David G.; Bar, Merav] Fred Hutchinson Canc Res Ctr, Div Clin Res, 1124 Columbia St, Seattle, WA 98104 USA. [Cordeiro, Ana] Fred Hutchinson Canc Res Ctr, Publ Hlth Div, 1124 Columbia St, Seattle, WA 98104 USA…	115	Jan	2020	10.1016/j.bbmt.2019.09.037	Biol. Blood Marrow Transplant.
340	L. Rubin; A. Talmon; Y. Ribak; D. Lavie; H. Nechushtan; N. Caplan; M. Lotem; O. Shamriz; I. Adini; Y. Tal	Targeted inhibition of the IL5 axis for immune checkpoint inhibitors eosinophilic-induced adverse events	Journal for Immunotherapy of Cancer	Article	[Rubin, Limor; Talmon, Aviv; Ribak, Yaarit; Tal, Yuval] Hadassah Univ, Dept Med, Div Internal Med, Med Ctr,Allergy & Clin Immunol Unit, Jerusalem, Israel. [Lavie, David] Hadassah Univ, Med Ctr, Dept Hematol, Jerusalem, Israel. [Nechushtan, Hovav; Lotem, Michal] Hadassah Med Ctr, Oncol, Jerusalem, Israel. [Nechushtan, Hovav] Hebrew Univ Jerusalem, Jerusalem, Israel. [Caplan, Nadia] Hadassah Univ, …	1	Oct	2024	10.1136/jitc-2024-009658	J. Immunother. Cancer
341	C. M. Rudin; H. S. Pandha; M. Zibelman; W. L. Akerley; K. J. Harrington; D. Day; A. G. Hill; S. J. O'Day; T. D. Clay; G. M. Wright; R. R. Jennens; D. E. Gerber; J. E. Rosenberg; C. Ralph; D. C. Campbell; B. D. Curti; J. R. Merchan; Y. X. Ren; E. Schmidt; L. Guttman; S. Gupta	Phase 1, open-label, dose-escalation study on the safety, pharmacokinetics, and preliminary efficacy of intravenous Coxsackievirus A21 (V937), with or without pembrolizumab, in patients with advanced solid tumors	Journal for Immunotherapy of Cancer	Article	[Rudin, Charles M.; Rosenberg, Jonathan E.] Mem Sloan Kettering Canc Ctr, Dept Med, New York, NY 10065 USA. [Rudin, Charles M.] Weill Cornell Med Coll, Med, New York, NY 10065 USA. [Pandha, Hardev S.] Univ Surrey, Guildford, England. [Zibelman, Matthew] Fox Chase Canc Ctr, Philadelphia, PA USA. [Akerley, Wallace L.] Univ Utah, Huntsman Canc Inst, Dept Internal Med, Div Med Oncol, Salt Lake City, …	23	Jan	2023	10.1136/jitc-2022-005007	J. Immunother. Cancer
342	J. I. Ruiz; M. A. Lopez-Olivo; Y. M. Geng; M. E. Suarez-Almazor	COVID-19 vaccination in patients with cancer receiving immune checkpoint inhibitors: a systematic review and meta-analysis	Journal for Immunotherapy of Cancer	Review	[Ruiz, Juan Ignacio; Lopez-Olivo, Maria Angeles; Suarez-Almazor, Maria E.] Univ Texas MD Anderson Canc Ctr Houston, Dept Hlth Serv Res, Houston, TX 77030 USA. [Geng, Yimin] Univ Texas MD Anderson Canc Ctr Houston, Res Med Lib, Houston, TX USA. Texas System; UTMD Anderson Cancer Center Suarez-Almazor, ME，Univ Texas MD Anderson Canc Ctr Houston, Dept Hlth Serv Res, Houston, TX 77030 USA. msalmazor@…	21	Feb	2023	10.1136/jitc-2022-006246	J. Immunother. Cancer
343	M. Sagong; K. T. Kim; B. K. Jang	Atezolizumab- and bevacizumab -induced encephalitis in a patient with advanced hepatocellular carcinoma: a case report and literature review	Journal of Cancer Research and Clinical Oncology	Article	[Sagong, Min; Jang, Byoung Kuk] Keimyung Univ, Sch Med, Dept Internal Med, Daegu, South Korea. [Kim, Keun Tae] Keimyung Univ, Sch Med, Dept Neurol, Daegu, South Korea. Jang, BK，Keimyung Univ, Sch Med, Dept Internal Med, Daegu, South Korea. jangha106@gmail.com	2	Aug	2024	10.1007/s00432-024-05918-9	J. Cancer Res. Clin. Oncol.
344	T. Sakamoto; Y. Saito; Y. Takekuma; E. Kikuchi; M. Sugawara	Gefitinib-induced Myositis: A Novel Case Report	Yakugaku Zasshi-Journal of the Pharmaceutical Society of Japan	Article	[Sakamoto, Tatsuhiko; Saito, Yoshitaka; Takekuma, Yoh; Sugawara, Mitsuru] Hokkaido Univ Hosp, Dept Pharm, Kita 14,Nishi 5,Kita Ku, Sapporo 0608648, Japan. [Kikuchi, Eiki] Hokkaido Univ Hosp, Dept Resp Med, Kita 14,Nishi 5,Kita Ku, Sapporo 0608648, Japan. [Sugawara, Mitsuru] Hokkaido Univ, Fac Pharmaceut Sci, Pharmacokinet Lab, Kita 12,Nishi 6-8,Kita Ku, Sapporo 0600812, Japan. Sugawara, M，Hokkaid…	2		2023		Yakugaku Zasshi-J. Pharm. Soc. Jpn.
345	D. Saygin; N. Ghosh; P. Reid	Immune Checkpoint Inhibitor-Associated Myositis A Distinct Form of Inflammatory Myopathy	Jcr-Journal of Clinical Rheumatology	Article	[Saygin, Didem; Reid, Pankti] Univ Chicago, Med Ctr, Dept Med, Sect Rheumatol, Chicago, IL 60637 USA. [Ghosh, Nilasha] Weill Cornell Med Coll, Dept Med, Div Rheumatol, Hosp Special Surg, New York, NY USA. [Reid, Pankti] Univ Chicago, Med Ctr, Comm Clin Pharmacol & Phatmacogen, Chicago, IL 60637 USA. University; Weill Cornell Medicine; University of Chicago; University of Chicago Medical Center Re…	13	Oct	2022	10.1097/rhu.0000000000001874	JCR-J. Clin. Rheumatol.
346	S. Schneider; E. Alezra; M. Yacoub; O. Ducharme; E. Gerard; C. Dutriaux; S. Prey	Aseptic cystitis induced by nivolumab and ipilimumab combination for metastatic melanoma	Melanoma Research	Article	[Schneider, Sophie; Ducharme, Oceane; Gerard, Emilie; Dutriaux, Caroline; Prey, Sorilla] CHU Bordeaux, Serv Dermatol, Bordeaux, France. [Alezra, Eric] CHU Bordeaux, Serv Chirurg Urol, Bordeaux, France. [Yacoub, Mokrane] CHU Bordeaux, Serv Pathol, Bordeaux, France. [Dutriaux, Caroline; Prey, Sorilla] Univ Bordeaux, Inserm U1035, Bordeaux, France. Bordeaux; CHU Bordeaux; Universite de Bordeaux; Ins…	8	Oct	2021	10.1097/cmr.0000000000000765	Melanoma Res.
347	J. D. Schoenfeld; A. Giobbie-Hurder; S. Ranasinghe; K. Z. Kao; A. Lako; J. Tsuji; Y. Liu; R. C. Brennick; R. D. Gentzler; C. Lee; J. Hubbard; S. M. Arnold; J. L. Abbruzzese; S. K. Jabbour; N. Uboha; K. L. Stephans; J. M. Johnson; H. Park; L. C. Villaruz; E. Sharon; H. Streicher; M. M. Ahmed; H. Lyon; C. Cibuskis; N. Lennon; A. Jhaveri; L. Yang; J. Altreuter; L. Gunasti; J. L. Weirather; R. H. Mak…	Durvalumab plus tremelimumab alone or in combination with low-dose or hypofractionated radiotherapy in metastatic non-small-cell lung cancer refractory to previous PD(L)-1 therapy: an open-label, multicentre, randomised, phase 2 trial	Lancet Oncology	Article	[Schoenfeld, Jonathan D.; Gunasti, Lauren; Mak, Raymond H.] Brigham & Womens Hosp, Dept Radiat Oncol, 75 Francis St, Boston, MA 02115 USA. [Schoenfeld, Jonathan D.; Gunasti, Lauren; Mak, Raymond H.] Dana Farber Canc Inst, Dept Radiat Oncol, Boston, MA 02215 USA. [Giobbie-Hurder, Anita; Liu, Yang; Jhaveri, Aashna; Yang, Lin; Altreuter, Jennifer; Weirather, Jason L.] Dana Farber Canc Inst, Dept Dat…	173	Feb	2022	10.1016/s1470-2045(21)00658-6	Lancet Oncol.
348	T. U. Schulz; S. Zierold; M. M. Sachse; G. Pesch; D. Tomsitz; K. Schilbach; K. C. Kähler; L. E. French; L. Heinzerling	Persistent immune-related adverse events after cessation of checkpoint inhibitor therapy: Prevalence and impact on patients' health-related quality of life	European Journal of Cancer	Article	[Schulz, Thomas U.; Zierold, Sarah; Pesch, Giulia; Tomsitz, Dirk; French, Lars E.; Heinzerling, Lucie] Ludwig Maximilians Univ Munchen, Univ Hosp, Dept Dermatol & Allergy, Munich, Germany. [Zierold, Sarah; Heinzerling, Lucie] Side Effect Registry Immuno Oncol SERIO, Munich, Germany. [Sachse, Michael M.] Hosp Bremerhaven Reinkenheide, Dept Dermatol Allergol & Phlebol, Bremerhaven, Germany. [Schilb…	48	Nov	2022	10.1016/j.ejca.2022.08.029	Eur. J. Cancer
349	J. K. Schwarze; J. Tijtgat; G. Awada; L. Cras; A. Vasaturo; C. Bagnall; R. Forsyth; I. Dufait; S. Tuyaerts; I. Van Riet; B. Neyns	Intratumoral administration of CD1c (BDCA-1)<SUP>+</SUP> and CD141 (BDCA-3)<SUP>+</SUP> myeloid dendritic cells in combination with talimogene laherparepvec in immune checkpoint blockade refractory advanced melanoma patients: a phase I clinical trial	Journal for Immunotherapy of Cancer	Article	[Schwarze, Julia Katharina; Tijtgat, Jens; Awada, Gil; Tuyaerts, Sandra; Neyns, Bart] Vrije Univ Brussel VUB, Univ Ziekenhuis Brussel UZ Brussel, Dept Med Oncol, Lab Med & Mol Oncol LMMO, Brussels, Belgium. [Cras, Louise; Forsyth, Ramses] Vrije Univ Brussel VUB, Univ Ziekenhuis Brussel UZ Brussel, Dept Anatomopathol, Brussels, Belgium. [Vasaturo, Angela; Bagnall, Christopher] Ultivue Inc, Cambrid…	23	Sep	2022	10.1136/jitc-2022-005141	J. Immunother. Cancer
350	M. Seki; A. Uruha; Y. Ohnuki; S. Kamada; T. Noda; A. Onda; M. Ohira; A. Isami; S. Hiramatsu; M. Hibino; S. Nakane; S. Noda; S. Yutani; A. Hanazono; H. Yaguchi; M. Takao; T. Shiina; M. Katsuno; J. Nakahara; S. Matsubara; I. Nishino; S. Suzuki	Inflammatory myopathy associated with PD-1 inhibitors	Journal of Autoimmunity	Article	[Seki, Morinobu; Nakahara, Jin; Suzuki, Shigeaki] Keio Univ, Sch Med, Dept Neurol, Shinjuku Ku, 35 Shinanomachi, Tokyo 1608582, Japan. [Uruha, Akinori; Matsubara, Shiro] Tokyo Metropolitan Neurol Hosp, Dept Neurol, 2-6-1 Musashidai, Fuchu, Tokyo 1830042, Japan. [Ohnuki, Yuko] Tokai Univ, Sch Med, Dept Med Eth, 143 Shimokasuya, Isehara, Kanagawa 2591193, Japan. [Kamada, Sachiko; Hanazono, Akira] A…	70	Jun	2019	10.1016/j.jaut.2019.03.005	J. Autoimmun.
351	M. Sekimata; Y. Kinjo; A. Tohyama; M. Murakami; S. Hashiwaki; Y. Saito; S. Higami; M. Hagimoto; R. Taketomi; K. Hoshino; H. Harada; T. Ueda; T. Kurita; Y. Matsuura; K. Yoshino	Cytokine release syndrome induced by immune checkpoint inhibitor treatment for uterine cervical cancer recurrence: A case report	Oncology Letters	Article	[Sekimata, Mao; Kinjo, Yasuyuki; Tohyama, Atsushi; Murakami, Midori; Hashiwaki, Sayumi; Saito, Yuma; Higami, Shota; Hagimoto, Marina; Taketomi, Ruka; Hoshino, Kaori; Harada, Hiroshi; Ueda, Taeko; Kurita, Tomoko; Matsuura, Yusuke; Yoshino, Kiyoshi] Univ Occupat & Environm Hlth, Dept Obstet & Gynecol, 1-1 Isegaoka,Yahatanishi, Kitakyushu, Fukuoka 8078555, Japan. [Matsuura, Yusuke] Univ Occupat & En…	1	Jul	2024	10.3892/ol.2024.14463	Oncol. Lett.
352	S. N. Seyedin; G. K. Harada; E. Garemanian; D. Rafizadeh; D. Kaakour; S. Dwabe; A. Rezazadeh; M. Daneshvar; N. Mar	Safety Analysis of Co-Administration of Radiation Therapy with Enfortumab Vedotin Based Regimens in Metastatic Urothelial Carcinoma	Clinical Genitourinary Cancer	Article	[Seyedin, S. N.; Harada, G. K.] Univ Calif Irvine, Irvine Med Ctr, Dept Radiat Oncol, Orange, CA USA. [Seyedin, S. N.] Univ Calif San Francisco, Dept Radiat Oncol, San Francisco, CA USA. [Garemanian, E.] Univ Calif Irvine, Irvine, CA USA. [Rafizadeh, D.] UC Irvine, Sch Med, Irvine, CA USA. [Kaakour, D.; Dwabe, S.; Rezazadeh, A.; Mar, N.] Univ Calif Irvine, Med Ctr, Dept Urol, Orange, CA USA. [Dan…	1	Dec	2024	10.1016/j.clgc.2024.102243	Clin. Genitourin. Cancer
353	M. Shatila; F. Eshaghi; C. C. Cruz; A. P. Machado; A. Mathew; D. Zhao; B. A. Siddiqui; A. S. Thomas; S. T. Chari; Y. H. Wang	Differential Disease Behavior of Immune-Mediated Colitis Among Different Types of Immune Checkpoint Inhibition	Targeted Oncology	Article	[Shatila, Malek; Cruz, Carolina Colli; Thomas, Anusha Shirwaikar; Chari, Suresh T.; Wang, Yinghong] Univ Texas MD Anderson Canc Ctr, Dept Gastroenterol Hepatol & Nutr, 1515 Holcombe Blvd,Unit 1466, Houston, TX 77030 USA. [Eshaghi, Farzin] Baylor Coll Med, Dept Internal Med, Houston, TX USA. [Machado, Antonio Pizuorno; Mathew, Antony] Univ Texas Hlth Sci Ctr, Dept Internal Med, Houston, TX USA. [Z…	0	Mar	2025	10.1007/s11523-025-01135-7	Target. Oncol.
354	J. Sheng; H. M. Pan; W. D. Han	Immunochemotherapy achieved a complete response for metastatic adenocarcinoma of unknown primary based on gene expression profiling: a case report and review of the literature	Frontiers in Immunology	Review	[Sheng, Jin; Pan, Hongming; Han, Weidong] Zhejiang Univ, Sir Run Run Shaw Hosp, Sch Med, Dept Med Oncol, Hangzhou, Peoples R China. [Sheng, Jin; Pan, Hongming; Han, Weidong] Zhejiang Univ, Sir Run Run Shaw Hosp, Sch Med, Key Lab Biotherapy Zhejiang Prov, Hangzhou, Peoples R China. Han, WD，Zhejiang Univ, Sir Run Run Shaw Hosp, Sch Med, Dept Med Oncol, Hangzhou, Peoples R China.; Han, WD，Zhejiang U…	2	Apr	2023	10.3389/fimmu.2023.1181444	Front. Immunol.
355	Z. Sherwani; S. Parikh; N. Yegya-Raman; K. McKenna; M. Deek; S. Jabbour; L. Hathout	Stereotactic Body Radiation Therapy in Gynecologic Oligometastases: An Effective but Underutilized Approach	Cancers	Review	[Sherwani, Zohaib; Parikh, Shreel; McKenna, Kelly; Deek, Matthew; Jabbour, Salma; Hathout, Lara] Rutgers State Univ, Rutgers Canc Inst New Jersey, Dept Radiat Oncol, New Brunswick, NJ 08901 USA. [Yegya-Raman, Nikhil] Univ Penn, Dept Radiat Oncol, Philadelphia, PA 19104 USA. University Biomedical & Health Sciences; Rutgers Cancer Institute of New Jersey; University of Pennsylvania Hathout, L，Rutge…	2	Jul	2023	10.3390/cancers15133526	Cancers
356	M. Q. Shi; Z. J. Li; T. Z. Wang; M. Z. Wang; Z. Liu; F. X. Zhao; D. F. Ren; J. D. Zhao	Third-line Treatment for Metastatic Triple-negative Breast Cancer: A Systematic Review and Network Meta-analysis	American Journal of Clinical Oncology-Cancer Clinical Trials	Article	Qinghai Univ, Breast Dis Diag & Treatment Ctr, Affiliated Hosp, Xining, Qinghai, Peoples R China. Qinghai Univ, Affiliated Canc Hosp, Xining, Qinghai, Peoples R China. Zhao, JD，Qinghai Univ, Affiliated Hosp, Breast Dis Diag & Treatment Ctr, Xining 810000, Peoples R China.; Zhao, JD，Qinghai Univ, Affiliated Canc Hosp, Xining 810000, Peoples R China. mingqiangshi@126.com; liyixin131488@163.com; tia…	0	Feb	2024	10.1097/coc.0000000000001073	Am. J. Clin. Oncol.-Cancer Clin. Trials
357	Y. Shibayama; K. Namikawa; M. Sone; A. Takahashi; A. Tsutsumida; S. Sugawara; Y. Arai; Y. Aihara; S. Suzuki; J. Nakayama; S. Imafuku; N. Yamazaki	Efficacy and toxicity of transarterial chemoembolization therapy using cisplatin and gelatin sponge in patients with liver metastases from uveal melanoma in an Asian population	International Journal of Clinical Oncology	Article	[Shibayama, Yoshitsugu; Namikawa, Kenjiro; Takahashi, Akira; Tsutsumida, Arata; Yamazaki, Naoya] Natl Canc Ctr, Dept Dermatol Oncol, Chuo Ku, 5-1-1 Tsukiji, Tokyo 1040045, Japan. [Shibayama, Yoshitsugu; Nakayama, Juichiro; Imafuku, Shinichi] Fukuoka Univ, Dept Dermatol, Fac Med, Jonan Ku, 7-45-1 Nanakuma, Fukuoka 8140133, Japan. [Sone, Miyuki; Sugawara, Shunsuke; Arai, Yasuaki] Natl Canc Ctr, Dep…	18	Jun	2017	10.1007/s10147-017-1095-0	Int. J. Clin. Oncol.
358	A. C. Shieh; E. Guler; D. Pfau; E. Radzinsky; D. A. Smith; C. Hoimes; N. H. Ramaiya; S. H. Tirumani	Imaging and clinical manifestations of immune checkpoint inhibitor-related colitis in cancer patients treated with monotherapy or combination therapy	Abdominal Radiology	Article	[Shieh, Alice C.; Guler, Ezgi; Pfau, David; Radzinsky, Ethan; Smith, Daniel A.; Ramaiya, Nikhil H.; Tirumani, Sree Harsha] Univ Hosp Cleveland Med Ctr, Dept Radiol, Cleveland, OH 44106 USA. [Hoimes, Christopher] Univ Hosp Cleveland Med Ctr, Dept Hematol & Oncol, Cleveland, OH USA. Guler, E，Univ Hosp Cleveland Med Ctr, Dept Radiol, Cleveland, OH 44106 USA. gulerezgi@yahoo.com	10	Oct	2020	10.1007/s00261-019-02334-3	Abdom. Radiol.
359	Y. Shionoya; A. Hattori; T. Hanada; M. Fujino	Case Report: Durvalumab-Associated Encephalitis in Extensive-Stage Small Cell Lung Carcinoma	Frontiers in Oncology	Article	[Shionoya, Yosuke; Hattori, Akito; Hanada, Taro; Fujino, Michihiro] Tenshi Hosp, Dept Resp Med, Sapporo, Hokkaido, Japan. [Hanada, Taro] Hanada Hosp, Bibai, Hokkaido, Japan. Shionoya, Y，Tenshi Hosp, Dept Resp Med, Sapporo, Hokkaido, Japan. yosukeamenbo10@yahoo.co.jp	3	Jun	2021	10.3389/fonc.2021.693279	Front. Oncol.
360	A. Simonaggio; J. M. Michot; A. L. Voisin; J. Le Pavec; M. Collins; A. Lallart; G. Cengizalp; A. Vozy; A. Laparra; A. Varga; A. Hollebecque; S. Champiat; A. Marabelle; C. Massard; O. Lambotte	Evaluation of Readministration of Immune Checkpoint Inhibitors After Immune-Related Adverse Events in Patients With Cancer	Jama Oncology	Article	[Simonaggio, Audrey; Michot, Jean Marie; Vozy, Aurore; Laparra, Ariane; Varga, Andrea; Hollebecque, Antoine; Champiat, Stephane; Marabelle, Aurelien; Massard, Christophe] Gustave Roussy, Dept Drug Dev DITEP, Villejuif, France. [Michot, Jean Marie; Lambotte, Olivier] Hop Univ Bicetre, AP HP, Dept Internal Med & Clin Immunol, Le Kremlin Bicetre, France. [Voisin, Anne Laure; Lallart, Audrey; Cengiza…	278	Sep	2019	10.1001/jamaoncol.2019.1022	JAMA Oncol.
361	M. Simsek; M. Bilici; S. B. Tekin	Creatinine kinase elevation and peripheral neuropathy during nivolumab treatment of a patient with metastatic renal cell carcinoma	Indian Journal of Cancer	Article	[Simsek, Melih; Bilici, Mehmet; Tekin, Salim Basol] Ataturk Univ, Fac Med, Dept Med Oncol, Erzurum, Turkey. Simsek, M，Ataturk Univ, Fac Med, Dept Med Oncol, Erzurum, Turkey. mdmelih@gmail.com	2	Oct-Dec	2018	10.4103/ijc.IJC_151_18	Indian J. Cancer
362	A. Snyder; J. E. Tepper; S. F. Slovin	Perspectives on Immunotherapy in Prostate Cancer and Solid Tumors: Where Is the Future?	Seminars in Oncology	Review	[Snyder, Alexandra; Tepper, Jaron E.; Slovin, Susan F.] Mem Sloan Kettering Canc Ctr, Sidney Kimmel Ctr Prostate & Urol Canc, Genitourinary Oncol Serv, New York, NY 10065 USA. Snyder, A，Mem Sloan Kettering Canc Ctr, Sidney Kimmel Ctr Prostate & Urol Canc, 1275 York Ave, New York, NY 10065 USA.	10	Jun	2013	10.1053/j.seminoncol.2013.04.009	Semin. Oncol.
363	H. Soliman; D. Hogue; H. Y. Han; B. Mooney; R. Costa; M. C. Lee; B. Niell; A. Williams; A. Chau; S. Falcon; A. Soyano; A. Armaghani; N. Khakpour; R. J. Weinfurtner; S. Hoover; J. Kiluk; C. Laronga; M. Rosa; H. Khong; B. Czerniecki	Oncolytic T-VEC virotherapy plus neoadjuvant chemotherapy in nonmetastatic triple-negative breast cancer: a phase 2 trial	Nature Medicine	Article	[Soliman, Hatem; Han, Hyo; Costa, Ricardo; Lee, Marie C.; Soyano, Aixa; Armaghani, Avan; Khakpour, Nazanin; Hoover, Susan; Kiluk, John; Laronga, Christine; Khong, Hung; Czerniecki, Brian] H Lee Moffitt Canc Ctr & Res Inst, Dept Breast Oncol, Tampa, FL 33612 USA. [Hogue, Deanna] H Lee Moffitt Canc Ctr & Res Inst, Clin Trials Off, Tampa, FL USA. [Mooney, Blaise; Niell, Bethany; Williams, Angela; Ch…	75	Feb	2023	10.1038/s41591-023-02210-0	Nat. Med.
364	C. Solinas; M. Porcu; P. De Silva; M. Musi; S. Aspeslag; M. Scartozzi; K. Willard-Gallo; S. Mariotti; L. Saba	Cancer immunotherapy-associated hypophysitis	Seminars in Oncology	Review	[Solinas, Cinzia; De Silva, Pushpamali; Willard-Gallo, Karen] Inst Jules Bordet, Mol Immunol Unit, Brussels, Belgium. [Solinas, Cinzia; De Silva, Pushpamali; Willard-Gallo, Karen] ULB, Brussels, Belgium. [Solinas, Cinzia; Musi, Marco] Hosp Aosta, Dept Med Oncol & Hematol, Aosta, Italy. [Porcu, Michele; Saba, Luca] Univ Hosp Cagliari, Dept Radiol, SS 554 Km,4500, I-09042 Cagliari, Italy. [Aspeslag…	43	Jun	2018	10.1053/j.seminoncol.2018.09.002	Semin. Oncol.
365	S. L. Song; Y. M. Liu; Y. Q. Ren; C. S. Zheng; B. Liang	Hepatic arterial infusion chemotherapy combined with toripalimab and surufatinib for the treatment of advanced intrahepatic cholangiocarcinoma	Diagnostic and Interventional Radiology	Article	[Song, Songlin; Liu, Yiming; Ren, Yanqiao; Zheng, Chuansheng; Liang, Bin] Huazhong Univ Sci & Technol, Union Hosp, Tongji Med Coll, Dept Radiol, Wuhan, Peoples R China. [Song, Songlin; Liu, Yiming; Ren, Yanqiao; Zheng, Chuansheng; Liang, Bin] Hubei Provinve Key Lab Mol Imaging, Wuhan, Peoples R China. Zheng, CS; Liang, B，Huazhong Univ Sci & Technol, Union Hosp, Tongji Med Coll, Dept Radiol, Wuhan…	1	Mar	2025	10.4274/dir.2024.242673	Diagn. Interv. Radiol.
366	Z. Z. Song; G. Y. Ren; L. Hu; X. L. Wang; J. Song; Y. C. Jia; G. F. Zhao; A. M. Zang; H. W. Du; Y. Sun; X. P. Zhao	Two case reports of non-small cell lung cancer patients harboring acquired EGFR T790M-cis-C797S benefit from immune checkpoint inhibitor combined with platinum-based doublet chemotherapy	Annals of Translational Medicine	Article	[Song, Zizheng; Ren, Guanying; Hu, Ling; Wang, Xiaolei; Song, Jin; Jia, Youchao; Zhao, Guofa; Zang, Aimin] Hebei Univ, Affiliated Hosp, Dept Med Oncol, Baoding, Peoples R China. [Du, Haiwei] Burning Rock Biotech, Dept Data Sci, Guangzhou, Peoples R China. [Sun, Ying] Burning Rock Biotech, Dept Med, Guangzhou, Peoples R China. [Zhao, Xiaopeng] Hebei Med Univ, Hosp 4, Dept Thorac Surg, 12 Jiankang …	4	Jun	2022	10.21037/atm-22-2436	Ann. Transl. Med.
367	N. Spathas; P. Economopoulou; M. Cheila; I. Kotsantis; A. Fanouriakis; D. Kassara; A. Psyrri	Inflammatory Arthritis Induced by Pembrolizumab in a Patient With Head and Neck Squamous Cell Carcinoma	Frontiers in Oncology	Article	[Spathas, Nikolaos; Economopoulou, Panagiota; Cheila, Myrto; Kotsantis, Ioannis; Psyrri, Amanda] Natl & Kapodistrian Univ Athens, Attikon Univ Hosp, Fac Med, Dept Internal Med,Sect Med Oncol, Athens, Greece. [Fanouriakis, Antonis; Kassara, Dimitra] Natl & Kapodistrian Univ Athens, Attikon Univ Hosp, Fac Med, Dept Internal Med Rheumatol & Clin Immunol 4, Athens, Greece. Athens; National & Kapodist…	11	Sep	2018	10.3389/fonc.2018.00409	Front. Oncol.
368	G. Sperling; M. Shatila; K. Varatharajalu; Y. Lu; M. Altan; Y. Zhou; D. Zhao; E. N. De Toni; H. P. Török; B. J. Schneider; A. Khan; A. S. Thomas; H. C. Zhang; M. A. Shafi; Y. H. Wang	Pneumatosis intestinalis in cancer patients who received immune checkpoint inhibitors	Journal of Cancer Research and Clinical Oncology	Article	[Sperling, Gabriel] Univ Texas Med Branch, Sch Med, Galveston, TX USA. [Shatila, Malek; Varatharajalu, Krishnavathan; Khan, Anam; Thomas, Anusha S.; Zhang, Hao Chi; Shafi, Mehnaz A.; Wang, Yinghong] Univ Texas MD Anderson Canc Ctr, Dept Gastroenterol Hepatol & Nutr, 1515 Holcombe Blvd,Unit 1466, Houston, TX 77030 USA. [Lu, Yang] Univ Texas MD Anderson Canc Ctr, Dept Nucl Med, Houston, TX USA. [Al…	3	Dec	2023	10.1007/s00432-023-05461-z	J. Cancer Res. Clin. Oncol.
369	R. Springer; K. Lange; B. Homey; S. Meller; H. H. Lindhof	Steroid-dependent polyarthritis induced by immune checkpoint inhibitor therapy successfully treated with bimekizumab	Immunotherapy	Article	[Springer, Robin; Lange, Kristin; Homey, Bernhard; Meller, Stephan; Lindhof, Harm-Henning] Heinrich Heine Univ, Univ Hosp Dusseldorf, Med Fac, Dept Dermatol, Moorenstr 5, D-40225 Dusseldorf, Germany. Dusseldorf Hospital Springer, R，Heinrich Heine Univ, Univ Hosp Dusseldorf, Med Fac, Dept Dermatol, Moorenstr 5, D-40225 Dusseldorf, Germany. robin.springer@med.uni-duesseldorf.de	2	Mar	2024	10.2217/imt-2023-0252	Immunotherapy
370	N. M. Steven; B. A. Fisher	Management of rheumatic complications of immune checkpoint inhibitor therapy - an oncological perspective	Rheumatology	Article	[Steven, Neil M.] Univ Birmingham, Inst Immunol & Immunotherapy, Birmingham, W Midlands, England. [Fisher, Benjamin A.] Univ Birmingham, Inst Inflammat & Ageing, Birmingham, W Midlands, England. [Steven, Neil M.] Univ Hosp Birmingham, Ctr Canc, Birmingham, W Midlands, England. [Fisher, Benjamin A.] Univ Hosp Birmingham, Natl Inst Hlth Res, Birmingham Biomed Res Ctr, Birmingham, W Midlands, Englan…	19	Dec	2019	10.1093/rheumatology/kez536	Rheumatology
371	J. A. Storwick; H. Tam; D. G. Rosenbaum; K. Houghton	Checkpoint inhibitor immunotherapy induced inflammatory arthritis secondary to Nivolumab and Ipilimumab: a pediatric first	Pediatric Rheumatology	Article	[Storwick, John A.; Tam, Herman; Rosenbaum, Daniel G.; Houghton, Kristin] Univ British Columbia, British Columbia Childrens Hosp, Dept Radiol, Div Pediat Rheumatol, Vancouver, BC V6T 1Z4, Canada. Storwick, JA，Univ British Columbia, British Columbia Childrens Hosp, Dept Radiol, Div Pediat Rheumatol, Vancouver, BC V6T 1Z4, Canada. john.storwick@cw.bc.ca	1	Apr	2024	10.1186/s12969-024-00983-3	Pediatr. Rheumatol.
372	S. B. Strobel; D. Machiraju; K. A. Kälber; J. C. Hassel	Immune-related adverse events of COVID-19 vaccination in skin cancer patients receiving immune-checkpoint inhibitor treatment	Cancer Immunology Immunotherapy	Article	[Strobel, Sophia B.; Machiraju, Devayani; Kaelber, Katharina A.; Hassel, Jessica C.] Univ Hosp Heidelberg, Dept Dermatol, Neuenheimer Feld 460, D-69120 Heidelberg, Germany. [Strobel, Sophia B.; Machiraju, Devayani; Kaelber, Katharina A.; Hassel, Jessica C.] Univ Hosp Heidelberg, Natl Ctr Tumor Dis, Neuenheimer Feld 460, D-69120 Heidelberg, Germany. Cancer Research Center (DKFZ); Ruprecht Karls Un…	13	Aug	2022	10.1007/s00262-021-03133-w	Cancer Immunol. Immunother.
373	J. Stuby; T. Herren; N. G. Schwegler; C. Papet; A. Rudiger	Immune checkpoint inhibitor therapy-associated encephalitis: a case series and review of the literature	Swiss Medical Weekly	Review	[Stuby, Johann; Rudiger, Alain] Limmattal Hosp Zurich, Internal Med, Dept 2, Schlieren, Switzerland. [Herren, Thomas] Limmattal Hosp Zurich, Cardiol, Dept 2, Schlieren, Switzerland. [Schwegler, Naumburger Guido] Limmattal Hosp Zurich, Neurol, Dept 2, Schlieren, Switzerland. [Papet, Claudia] Limmattal Hosp Zurich, Oncol Haematol, Dept 2, Schlieren, Switzerland. Stuby, J，Limmattal Hosp, Internal Me…	26	Nov	2020	10.4414/smw.2020.20377	Swiss Med. Wkly.
374	F. Su; W. X. Fan; Y. Zhang; X. L. Zhang; Y. Y. Du; W. L. Li; W. Q. Hu; J. Zhao	A systematic review of gastritis as an immune-related adverse event in clinical interventions	Human Vaccines & Immunotherapeutics	Review	[Su, Fei; Fan, Wen-Xuan] Shanxi Med Univ, Dept Grad Sch, Taiyuan, Shanxi, Peoples R China. [Su, Fei; Fan, Wen-Xuan; Zhang, Yan; Zhang, Xiao-Ling; Du, Yun-Yi; Li, Wei-Ling; Zhao, Jun] Changzhi Med Coll, Changzhi Peoples Hosp, Dept Oncol, Changzhi 046000, Peoples R China. [Zhang, Yan; Li, Wei-Ling] Changzhi Med Coll, Dept Grad Sch, Changzhi, Shanxi, Peoples R China. [Hu, Wen-Qing] Changzhi Med Coll…	3	Dec	2024	10.1080/21645515.2024.2408852	Human Vaccines Immunother.
375	M. M. Su; Y. Y. Yang; P. Wang	Efficacy and safety of the combined use of ipilimumab and nivolumab for melanoma patients with brain metastases: a systematic review and meta-analysis	Immunopharmacology and Immunotoxicology	Review	[Su, Mengmeng] Peking Univ Peoples Hosp, Dept Radiotherapy, 11 Xizhimen South St, Beijing, Peoples R China. [Yang, Yuyan; Wang, Peng] Peking Univ Int Hosp, Dept Radiotherapy, Beijing, Peoples R China. Su, MM，Peking Univ Peoples Hosp, Dept Radiotherapy, 11 Xizhimen South St, Beijing, Peoples R China. summflk@163.com	4	Dec	2023	10.1080/08923973.2023.2215403	Immunopharmacol. Immunotoxicol.
376	M. E. Suarez-Almazor; X. Pundole; N. Abdel-Wahab; D. B. Johnson; D. Gupta; I. Glezerman; T. Cooksley; R. Anderson; A. Blidner; J. Choi; M. Dougan; P. Ginex; M. Girotra; V. R. Shannon; B. L. Rapoport	Multinational Association of Supportive Care in Cancer (MASCC) 2020 clinical practice recommendations for the management of immune-mediated cardiovascular, rheumatic, and renal toxicities from checkpoint inhibitors	Supportive Care in Cancer	Article	[Suarez-Almazor, Maria E.] Univ Texas MD Anderson Canc Ctr, Sect Hlth Serv Res & Rheumatol, Houston, TX 77030 USA. [Suarez-Almazor, Maria E.] Univ Texas MD Anderson Canc Ctr, Sect Clin Immunol, Houston, TX 77030 USA. [Pundole, Xerxes; Abdel-Wahab, Noha] Univ Texas MD Anderson Canc Ctr, Sect Hlth Serv Res, Houston, TX 77030 USA. [Johnson, Douglas B.] Vanderbilt Univ, Med Ctr, Dept Med, Nashville, …	17	Dec	2020	10.1007/s00520-020-05710-8	Support. Care Cancer
377	A. Subedi; S. G. Williams; L. R. Yao; S. Maharjan; J. Strauss; E. Sharon; A. Thomas; A. B. Apolo; P. Gourh; S. A. Hasni; J. L. Gulley; M. J. Kaplan; J. D. Katz; S. Gupta	Use of Magnetic Resonance Imaging to Identify Immune Checkpoint Inhibitor-Induced Inflammatory Arthritis	Jama Network Open	Article	[Subedi, Ananta; Williams, Sandra G.; Gourh, Pravitt; Hasni, Sarfaraz A.; Katz, James D.; Gupta, Sarthak] NIAMSD, Off Clin Director, Intramural Res Program, NIH, Bethesda, MD 20892 USA. [Subedi, Ananta] WakeMed Phys Practices, Raleigh, NC USA. [Yao, Lawrence] NIH, Ctr Clin, Radiol & Imaging Sci, Bethesda, MD 20892 USA. [Maharjan, Suresh] Alameda Hlth Syst, Dept Internal Med, Oakland, CA USA. [Str…	16	Feb	2020	10.1001/jamanetworkopen.2020.0032	JAMA Netw. Open
378	R. R. Sun; Y. Gou; L. Pan; Q. He; Y. Zhou; Y. Luo; C. R. Wu; Y. W. Zhao; Z. X. Fu; P. Huang	Hepatic arterial infusion chemotherapy (HAIC) combined with Tislelizumab and Lenvatinib for unresectable hepatocellular carcinoma: a retrospective single-arm study	Cellular Oncology	Article	[Zhou, Yin] Chongqing Med Univ, Dept Radiog, Affiliated Hosp 1, Chongqing 400000, Peoples R China. [Sun, Ruirui; Gou, Yang; Pan, Long; He, Qiang; Luo, Yi; Wu, Chenrui; Zhao, Yaowu; Fu, Zixuan; Huang, Ping] Chongqing Med Univ, Dept Hepatobiliary Surg, Affiliated Hosp 1, Chongqing 400000, Peoples R China. Huang, P，Chongqing Med Univ, Dept Hepatobiliary Surg, Affiliated Hosp 1, Chongqing 400000, Peo…	5	Dec	2024	10.1007/s13402-024-01015-8	Cell. Oncol.
379	H. H. Sung; J. S. Ahn; J. J. Kim; S. H. Choo; D. H. Han; S. W. Lee	The role of intracavernosal injection therapy and the reasons of withdrawal from therapy in patients with erectile dysfunction in the era of PDE5 inhibitors	Andrology	Article	[Sung, H. H.; Ahn, J. S.; Kim, J. J.; Choo, S. H.; Han, D. H.; Lee, S. W.] Sungkyunkwan Univ, Sch Med, Samsung Med Ctr, Dept Urol, Seoul 135710, South Korea. Lee, SW，Sungkyunkwan Univ, Sch Med, Samsung Med Ctr, Dept Urol, 81 Irwon Ro, Seoul 135710, South Korea. drswlee@skku.edu	19	Jan	2014	10.1111/j.2047-2927.2013.00155.x	Andrology
380	M. Tahara; S. Okano; T. Enokida; Y. Ueda; T. Fujisawa; T. Shinozaki; T. Tomioka; W. Okano; M. A. Biel; K. Ishida; R. Hayashi	A phase I, single-center, open-label study of RM-1929 photoimmunotherapy in Japanese patients with recurrent head and neck squamous cell carcinoma	International Journal of Clinical Oncology	Article	[Tahara, Makoto; Okano, Susumu; Enokida, Tomohiro; Ueda, Yuri; Fujisawa, Takao] Natl Canc Ctr Hosp East, Dept Head & Neck Med Oncol, 6-5-1 Kashiwanoha, Kashiwa, Chiba 2778577, Japan. [Shinozaki, Takeshi; Tomioka, Toshifumi; Okano, Wataru; Hayashi, Ryuichi] Natl Canc Ctr Hosp East, Dept Head & Neck Surg, Kashiwa, Chiba, Japan. [Biel, Merrill A.] Rakuten Med Inc, Clin Dev, 900 Concar Dr, San Mateo,…	71	Oct	2021	10.1007/s10147-021-01960-6	Int. J. Clin. Oncol.
381	K. Taira; A. Kimura; A. Nakata; Y. Nadatani; S. Fukunaga; K. Otani; S. Hosomi; F. Tanaka; N. Kamata; Y. Nagami; T. Watanabe; Y. Fujiwara	A case of nivolumab-induced cervical lymphadenopathy in a patient with gastric cancer	Journal of Gastrointestinal Oncology	Article	[Taira, Koichi; Kimura, Akie; Nakata, Akinobu; Nadatani, Yuji; Fukunaga, Shusei; Otani, Koji; Hosomi, Shuhei; Tanaka, Fumio; Kamata, Noriko; Nagami, Yasuaki; Watanabe, Toshio; Fujiwara, Yasuhiro] Osaka City Univ, Dept Gastroenterol, Grad Sch Med, Osaka, Japan. Taira, K，Osaka City Univ, Dept Gastroenterol, Grad Sch Med, Abeno Ku, 1-4-3 Asahimachi, Osaka, Osaka 5458585, Japan. koichit@med.osaka-cu.…	3	Apr	2021	10.21037/jgo-20-315	J. Gastrointest. Oncol.
382	K. Takeda; T. Shiga	The knowledge and skills required for the onco-rheumatologist: Study of four-year consultation records of a high-volume cancer centre	Modern Rheumatology	Article	[Takeda, Koichi] Japanese Fdn Canc Res, Canc Inst Hosp, Dept Onco Rheumatol, Ariake, Tokyo 1358550, Japan. [Takeda, Koichi] Japanese Fdn Canc Res, Canc Inst Hosp, Dept Infect Dis, Ariake, Tokyo, Japan. [Shiga, Taro] Japanese Fdn Canc Res, Canc Inst Hosp, Dept Gen Med, Ariake, Tokyo, Japan. [Shiga, Taro] Japanese Fdn Canc Res, Canc Inst Hosp, Dept Onco Cardiol Cardiovasc Med, Ariake, Tokyo, Japan.…	0	May	2025	10.1093/mr/roae114	Mod. Rheumatol.
383	B. Tan; M. J. Chen; Q. Guo; H. Tang; Y. Li; X. M. Jia; Y. Xu; L. Zhu; M. Z. Wang; J. M. Qian	Clinical-radiological characteristics and intestinal microbiota in patients with pancreatic immune-related adverse events	Thoracic Cancer	Article	[Tan, Bei; Li, Yue; Qian, Jia-ming] Chinese Acad Med Sci & Peking Union Med Coll, Peking Union Med Coll Hosp, Dept Gastroenterol, Beijing, Peoples R China. [Chen, Min-jiang; Xu, Yan; Wang, Meng-zhao] Chinese Acad Med Sci & Peking Union Med Coll, Peking Union Med Coll Hosp, Dept Resp & Crit Care Med, 1 Shuaifuyuan, Beijing 100730, Peoples R China. [Guo, Qi] Chinese Acad Med Sci & Peking Union Med …	15	Jun	2021	10.1111/1759-7714.13990	Thorac. Cancer
384	F. L. Tan; L. Zhou; G. J. Huang; Y. H. Li; W. J. Yin; H. Y. Xia	Analysis of Immune-Related Adverse Events of Pembrolizumab Using FAERS Database	Oncology	Article; Early Access		0	2025 Feb	2025	10.1159/000543520	Oncology
385	H. Y. Tan; S. Q. Liu; Y. H. Liu; G. H. Dai; J. L. Zheng; H. G. Feng	Radiotherapy, tyrosine kinase inhibitors, immune checkpoint inhibitors combined with hepatic arterial infusion chemotherapy of RALOX versus FOLFOX for hepatocellular carcinoma with portal vein tumor thrombus: a propensity score-matching cohort study	Discover Oncology	Article	[Tan, Hao-yang; Liu, Shuang-quan; Dai, Guo-hua; Zheng, Jiu-ling; Feng, Hua-guo] Chongqing Univ, Jiangjin Hosp, Sch Med, Dept Hepatobiliary Surg, Chongqing, Peoples R China. [Liu, Yan-han] Chongqing Univ, Jiangjin Hosp, Sch Med, Dept Radiol, Chongqing, Peoples R China. Zheng, JL; Feng, HG，Chongqing Univ, Jiangjin Hosp, Sch Med, Dept Hepatobiliary Surg, Chongqing, Peoples R China. 13609454209@163.c…	0	May	2025	10.1007/s12672-025-02553-9	Discov. Oncol.
386	R. Tanaka; Y. Fujisawa; H. Maruyama; Y. Nakamura; K. Yoshino; M. Ohtsuka; M. Fujimoto	Nivolumab-induced thyroid dysfunction	Japanese Journal of Clinical Oncology	Article	[Tanaka, Ryota; Fujisawa, Yasuhiro; Maruyama, Hiroshi; Fujimoto, Manabu] Univ Tsukuba, Fac Med, Dept Dermatol, 1-1-1 Tennodai, Tsukuba, Ibaraki 3058575, Japan. [Nakamura, Yasuhiro] Saitama Med Univ, Int Med Ctr, Dept Skin Oncol Dermatol, Saitama, Japan. [Yoshino, Koji] Tokyo Metropolitan Komagome Hosp, Dept Dermatol, Tokyo, Japan. [Ohtsuka, Mikio] Fukushima Med Univ, Sch Med, Dept Dermatol, Fukus…	34	Jun	2016	10.1093/jjco/hyw036	Jpn. J. Clin. Oncol.
387	T. Tanaka; A. Sakai; H. Shiomi; A. Masuda; T. Kobayashi; S. Tanaka; R. Nakano; M. Shigeoka; Y. Koma; Y. Kodama	An autopsy case of severe acute pancreatitis induced by administration of pazopanib following nivolumab	Pancreatology	Article	[Tanaka, Takeshi; Sakai, Arata; Shiomi, Hideyuki; Masuda, Atsuhiro; Kobayashi, Takashi; Tanaka, Shunta; Nakano, Ryota; Kodama, Yuzo] Kobe Univ, Grad Sch Med, Dept Internal Med, Div Gastroenterol, Kobe, Hyogo, Japan. [Shigeoka, Manabu; Koma, Yu-ichiro] Kobe Univ, Grad Sch Med, Dept Pathol, Div Pathol, Kobe, Hyogo, Japan. Sakai, A，7-5-1 Kusunoki Cho,Chuo Ku, Kobe, Hyogo 6500017, Japan. asakai@med.k…	10	Jan	2021	10.1016/j.pan.2020.11.002	Pancreatology
388	T. Tanaka; A. Sakai; M. Tsujimae; Y. Yamada; T. Kobayashi; A. Masuda; Y. Kodama	Delayed immune-related sclerosing cholangitis after discontinuation of pembrolizumab: A case report	World Journal of Gastroenterology	Article	[Tanaka, Takeshi; Sakai, Arata; Tsujimae, Masahiro; Yamada, Yasutaka; Kobayashi, Takashi; Masuda, Atsuhiro; Kodama, Yuzo] Kobe Univ, Dept Internal Med, Div Gastroenterol, Grad Sch Med, Kobe, Hyogo 6500017, Japan. [Sakai, Arata] Kobe Univ, Dept Internal Med, Div Gastroenterol, Grad Sch Med, 7-5-1 Kusunoki cho,Chuo ku, Kobe, Hyogo 6500017, Japan. Sakai, A，Kobe Univ, Dept Internal Med, Div Gastroent…	9	Jul	2022	10.3748/wjg.v28.i28.3732	World J. Gastroenterol.
389	W. Q. Tang; Y. Lv; X. Y. Yang; K. Y. Gan; G. Feng; J. Li; L. Ni; Y. X. Bai; X. B. Du; F. Gao	Sintilimab-induced acute erosive hemorrhagic gastritis as an adverse reaction of third-line therapy in a nasopharyngeal carcinoma patient: A case report	Oncology Letters	Article	[Tang, Wenqiang; Gan, Kunyuan] North Sichuan Med Coll, Dept Oncol, Affiliated Hosp, Nanchong 637002, Sichuan, Peoples R China. [Lv, Yun; Yang, Xiyue; Feng, Gang; Li, Jie; Ni, Lu; Bai, Yuxi; Du, Xiaobo; Gao, Feng] Mianyang Cent Hosp, Dept Oncol, Mianyang 621000, Sichuan, Peoples R China. [Du, Xiaobo; Gao, Feng] Mianyang Cent Hosp, Sichuan Clin Res Ctr Radiat & Therapy, Mianyang 621000, Sichuan, Pe…	0	Jul	2025	10.3892/ol.2025.15072	Oncol. Lett.
390	L. Tao; H. Y. Zhang; G. Y. An; H. N. Lan; Y. Q. Xu; Y. Ge; J. N. Yao	Balancing the Risk-Benefit Ratio of Immune Checkpoint Inhibitor and Anti-VEGF Combination Therapy in Renal Cell Carcinoma: A Systematic Review and Meta-Analysis	Frontiers in Oncology	Review	[Tao, Li; Lan, Haoning; Xu, Yaoqi] Capital Med Univ, Beijing Chaoyang Hosp, Beijing, Peoples R China. [Zhang, Huiyun; An, Guangyu; Ge, Yang; Yao, Jiannan] Capital Med Univ, Beijing Chaoyang Hosp, Dept Oncol, Beijing, Peoples R China. Ge, Y; Yao, JN，Capital Med Univ, Beijing Chaoyang Hosp, Dept Oncol, Beijing, Peoples R China. Interna-1@163.com; silversand1986@sina.com	11	Oct	2021	10.3389/fonc.2021.739263	Front. Oncol.
391	A. A. Tarhini; S. J. Moschos; Y. Lin; H. M. Lin; C. Sander; Y. Yin; R. Venhaus; T. F. Gajewski; J. M. Kirkwood	Safety and efficacy of the antiganglioside GD3 antibody ecromeximab (KW2871) combined with high-dose interferon-2b in patients with metastatic melanoma	Melanoma Research	Article	[Tarhini, Ahmad A.; Moschos, Stergios J.; Lin, Yan; Lin, Hui-Min; Sander, Cindy; Yin, Yan; Kirkwood, John M.] Univ Pittsburgh, Dept Med, Div Hematol & Oncol, Pittsburgh, PA USA. [Venhaus, Ralph] Ludwig Inst Canc Res Ltd, New York, NY USA. [Gajewski, Thomas F.] Univ Chicago, Dept Med, Hematol Oncol Sect, Chicago, IL 60637 USA. of Pittsburgh; Ludwig Institute for Cancer Research; University of Chic…	16	Aug	2017	10.1097/cmr.0000000000000353	Melanoma Res.
392	M. H. Taylor; C. H. Lee; V. Makker; D. Rasco; C. E. Dutcus; J. N. Wu; D. E. Stepan; R. C. Shumaker; R. J. Motzer	Phase IB/II Trial of Lenvatinib Plus Pembrolizumab in Patients With Advanced Renal Cell Carcinoma, Endometrial Cancer, and Other Selected Advanced Solid Tumors	Journal of Clinical Oncology	Article	[Taylor, Matthew H.] Oregon Hlth & Sci Univ, Knight Canc Inst, 3303 SW Bond Ave, Portland, OR 97239 USA. [Lee, Chung-Han; Makker, Vicky; Motzer, Robert J.] Mem Sloan Kettering Canc Ctr, 1275 York Ave, New York, NY 10021 USA. [Rasco, Drew] START, San Antonio, TX USA. [Dutcus, Corina E.; Wu, Jane; Stepan, Daniel E.; Shumaker, Robert C.] Eisai Inc, Woodcliff Lake, NJ USA. Center; Eisai Co Ltd Taylor…	321	Apr	2020	10.1200/jco.19.01598	J. Clin. Oncol.
393	Y. Terashima; M. Matsumoto; S. Ozaki; M. Nakagawa; S. Nakagome; Y. Terasaki; H. Iida; R. Mitsugi; E. Kuramochi; N. Okada; T. Inoue; S. Matsuki; S. Kitagawa; A. Fukuizumi; N. Onda; S. Takeuchi; A. Miyanaga; K. Kasahara; M. Seike	IgA vasculitis induced by carboplatin plus nab-paclitaxel plus pembrolizumab in a patient with advanced lung squamous cell carcinoma: a case report	Frontiers in Immunology	Article	[Terashima, Yuto; Matsumoto, Masaru; Iida, Hiroki; Mitsugi, Ryotaro; Kuramochi, Eri; Okada, Naoko; Inoue, Tomoyasu; Matsuki, Satoru; Kitagawa, Shingo; Fukuizumi, Aya; Onda, Naomi; Takeuchi, Susumu; Miyanaga, Akihiko; Kasahara, Kazuo; Seike, Masahiro] Nippon Med Sch, Dept Pulm Med & Oncol, Grad Sch Med, Tokyo, Japan. [Ozaki, Saeko; Nakagawa, Michiko] Nippon Med Sch, Grad Sch Med, Dept Dermatol, To…	2	Aug	2024	10.3389/fimmu.2024.1370972	Front. Immunol.
394	F. Teymouri; C. A. Dasanu	A case of palmar-plantar erythrodysesthesia in a lung cancer patient receiving atezolizumab maintenance	Journal of Oncology Pharmacy Practice	Article	[Teymouri, Farzad] Eisenhower Hlth, Dept Med, 39000 Bob Hope Dr, Rancho Mirage, CA 92270 USA. [Dasanu, Constantin A.] Eisenhower Hlth, Lucy Curci Canc Ctr, Rancho Mirage, CA 92270 USA. [Dasanu, Constantin A.] UC San Diego Hlth Syst, Dept Med Oncol & Hematol, San Diego, CA USA. Teymouri, F，Eisenhower Hlth, Dept Med, 39000 Bob Hope Dr, Rancho Mirage, CA 92270 USA. fteymouri@eisenhowerhealth.org	0	Oct	2024	10.1177/10781552241258175	J. Oncol. Pharm. Pract.
395	L. C. V. Thomsen; A. Honoré; L. A. R. Reisæter; B. Almås; A. Borretzen; S. I. Helle; K. Forde; E. K. Kristoffersen; S. H. Kaada; G. K. Melve; T. M. Haslerud; M. Biermann; I. Bigalke; G. Kvalheim; W. Azeem; J. R. Olsen; B. Gabriel; S. Knappskog; O. J. Halvorsen; L. A. Akslen; D. Bahn; K. Pantel; S. Riethdorf; H. Ragde; B. T. Gjertsen; A. M. Oyan; K. H. Kalland; C. Beisland	A phase I prospective, non-randomized trial of autologous dendritic cell-based cryoimmunotherapy in patients with metastatic castration-resistant prostate cancer	Cancer Immunology Immunotherapy	Article	[Thomsen, Liv Cecilie Vestrheim; Ragde, Haakon; Gjertsen, Bjorn Tore; Kalland, Karl-Henning] Univ Bergen, Ctr Canc Biomarkers CCBIO, Dept Clin Sci, Bergen, Norway. [Honore, Alfred; Almas, Bjarte; Forde, Kristina; Beisland, Christian] Haukeland Hosp, Dept Urol, Bergen, Norway. [Reisaeter, Lars Anders Rokne; Haslerud, Torjan Magne; Biermann, Martin] Haukeland Hosp, Dept Radiol, Bergen, Norway. [Bor…	8	Jul	2023	10.1007/s00262-023-03421-7	Cancer Immunol. Immunother.
396	H. Y. Tian; C. D. Wan	Comparative efficacy and safety of transarterial chemoembolization combined with tyrosine kinase inhibitors and immune checkpoint inhibitors versus tyrosine kinase inhibitors and immune checkpoint inhibitors alone in advanced hepatocellular carcinoma: a systematic review and meta-analysis	World Journal of Surgical Oncology	Review	[Tian, Hengyu; Wan, Chidan] Huazhong Univ Sci & Technol, Union Hosp, Tongji Med Coll, Dept Hepatobiliary Surg, 1277 Jiefang Ave, Wuhan 430022, Peoples R China. Wan, CD，Huazhong Univ Sci & Technol, Union Hosp, Tongji Med Coll, Dept Hepatobiliary Surg, 1277 Jiefang Ave, Wuhan 430022, Peoples R China. tianchenno1@163.com; wanchidan@hust.edu.cn	1	Apr	2025	10.1186/s12957-025-03788-0	World J. Surg. Oncol.
397	Y. Tian; A. Q. Gao; Q. Wen; S. Y. Wang; S. S. Zhang; X. W. Yang; G. H. Su; Y. P. Sun	Immune-Related Neurological Toxicities of PD-1/PD-L1 Inhibitors in Cancer Patients: A Systematic Review and Meta-Analysis	Frontiers in Immunology	Review	[Tian, Yuan; Gao, Aiqin; Wang, Shuyun; Sun, Yuping] Shandong Univ, Jinan Cent Hosp, Dept Oncol, Jinan, Peoples R China. [Tian, Yuan] Shandong Univ, Shandong Prov Qianfoshan Hosp, Dept Radiotherapy Oncol, Jinan, Peoples R China. [Tian, Yuan] Shandong First Med Univ, Hosp Affiliated 1, Shandong Prov Qianfoshan Hosp, Dept Radiotherapy Oncol, Jinan, Peoples R China. [Wen, Qing] Shandong First Med Uni…	10	Dec	2020	10.3389/fimmu.2020.595655	Front. Immunol.
398	T. Tingry; E. Massy; M. Piperno; M. Auroux; M. Kostine; D. Maillet; M. Amini-Adle; N. Fabien; C. Estublier; D. Goncalves; N. Girard; C. B. Confavreux	Rheumatic immune adverse events related to immune checkpoint inhibitors-(IrAEs related to ICI)	Bulletin Du Cancer	Article	[Tingry, Thomas; Massy, Emmanuel; Piperno, Muriel; Auroux, Maxime; Estublier, Charline; Confavreux, Cyrille B.] Hosp Civils Lyon, Ctr Hosp Lyon Sud, Ctr Expert Metastases & Oncol Osseuse Secondaire, Serv Rhumatol, 165 Chemin Grand Revoyet, F-69310 Pierre Benite, France. [Tingry, Thomas; Massy, Emmanuel; Estublier, Charline; Confavreux, Cyrille B.] Univ Lyon, Inserm UMR 1033, LYOS, F-69003 Lyon, F…	0	Jun	2021	10.1016/j.bulcan.2021.01.016	Bull. Cancer
399	A. V. Tinker; H. W. Hirte; D. Provencher; M. Butler; H. Ritter; D. S. Tu; H. A. Azim; P. Paralejas; N. Grenier; S. A. Hahn; J. Ramsahai; L. Seymour	Dose-Ranging and Cohort-Expansion Study of Monalizumab (IPH2201) in Patients with Advanced Gynecologic Malignancies: A Trial of the Canadian Cancer Trials Group (CCTG): IND221	Clinical Cancer Research	Article	[Tinker, Anna V.; Paralejas, Paulo] BC Canc, Vancouver, BC, Canada. [Hirte, Holger W.; Hahn, Shirley-Ann] Juravinski Canc Ctr, Hamilton, ON, Canada. [Provencher, Diane; Grenier, Nathalie] CHUM, Montreal, PQ, Canada. [Butler, Marcus; Ramsahai, Janelle] Princess Margaret Canc Ctr, Toronto, ON, Canada. [Ritter, Heather; Tu, Dongsheng; Seymour, Lesley] Canadian Canc Trials Grp, Kingston, ON, Canada. …	70	Oct	2019	10.1158/1078-0432.Ccr-19-0298	Clin. Cancer Res.
400	R. P. Tobin; D. T. Cogswell; V. M. Cates; D. M. Davis; J. S. W. Borgers; R. J. V. Gulick; E. Katsnelson; K. L. Couts; K. R. Jordan; D. X. Gao; E. Davila; T. M. Medina; K. D. Lewis; R. Gonzalez; R. W. McFarland; W. A. Robinson; M. D. McCarter	Targeting MDSC Differentiation Using ATRA: A Phase I/II Clinical Trial Combining Pembrolizumab and All-Trans Retinoic Acid for Metastatic Melanoma	Clinical Cancer Research	Article	[Tobin, Richard P.; Cogswell, Dasha T.; Cates, Victoria M.; Davis, Dana M.; Borgers, Jessica S. W.; Katsnelson, Elizabeth; McCarter, Martin D.] Univ Colorado Anschutz Med Campus, Dept Surg, Div Surg Oncol, Aurora, CO USA. [Borgers, Jessica S. W.] Netherlands Canc Inst, Dept Med Oncol, Amsterdam, Netherlands. [Gulick, Robert J. Van; Couts, Kasey L.; Davila, Eduardo; Medina, Theresa M.; Lewis, Karl…	53	Apr	2023	10.1158/1078-0432.Ccr-22-2495	Clin. Cancer Res.
401	J. Torres-Jiménez; J. Esteban-Villarrubia; P. García-Abellás; A. Cortés-Salgado; A. Soria-Rivas; P. Gajate-Borau; M. E. Olmedo-García; E. Corral-de La Fuente; Y. Lage-Alfranca; A. Gómez-Rueda; A. Benito-Berlinches; L. Gorospe-Sarasua; P. Garrido-López	Sarcoidosis-like reactions in cancer patients treated with immune checkpoint inhibitors: experience in a Spanish hospital	Clinical & Translational Oncology	Article	[Torres-Jimenez, J.; Esteban-Villarrubia, J.; Cortes-Salgado, A.; Soria-Rivas, A.; Gajate-Borau, P.; Olmedo-Garcia, M. E.; Corral-de La Fuente, E.; Lage-Alfranca, Y.; Gomez-Rueda, A.; Garrido-Lopez, P.] Hosp Univ Ramon y Cajal, Dept Med Oncol, Carretera Colmenar Viejo Km 9-1, Madrid 28034, Spain. [Garcia-Abellas, P.; Benito-Berlinches, A.] Hosp Univ Ramon y Cajal, Dept Pathol, Madrid, Spain. [Gor…	8	Jul	2021	10.1007/s12094-020-02546-w	Clin. Transl. Oncol.
402	M. Touat; T. Maisonobe; S. Knauss; O. B. Salem; B. Hervier; K. Auré; T. A. Szwebel; N. Kramkimel; C. Lethrosne; J. F. Bruch; P. Laly; J. Cadranel; N. Weiss; A. Béhin; Y. Allenbach; O. Benveniste; T. Lenglet; D. Psimaras; W. Stenzel; S. Léonard-Louis	Immune checkpoint inhibitor-related myositis and myocarditis in patients with cancer	Neurology	Article	[Touat, Mehdi; Psimaras, Dimitri] Sorbonne Univ, Hop Univ Pitie Salpetriere Charles Foix, CNRS,INSERM,AP HP,Serv Neurol Mazarin 2, Inst Cerveau & Moelle Epiniere,ICM,UMR S 1127, Paris, France. [Touat, Mehdi; Maisonobe, Thierry; Weiss, Nicolas; Lenglet, Timothee; Psimaras, Dimitri] Hop Univ Pitie Salpetriere Charles Foix, OncoNeuroTox Grp, Ctr Patients Neurol Complicat Oncol Treatments, Paris, Fra…	240	Sep	2018	10.1212/wnl.0000000000006124	Neurology
403	Y. Touchefeu; M. Barbaud; L. Prin-Felix; E. Samarut; B. Jamet; L. Ollivier; D. Bouda	Case Report of Concomitant Diagnosis of Locally Advanced Intrahepatic Cholangiocarcinoma and Solitary Plasmacytoma of T11 Vertebra: Impact on Diagnostic and Clinical Management	Current Oncology	Article	[Touchefeu, Yann] Univ Nantes, Inst Malad Appareil Digest IMAD, Inserm CIC 1413, Hepatogastroenterol, F-44000 Nantes, France. [Touchefeu, Yann] Univ Nantes, INSERM, CNRS, CRCI2NA,UMR1307,ERL6075, F-44000 Nantes, France. [Barbaud, Matthieu; Jamet, Bastien] Univ Nantes, INSERM, CNRS, Med Nucl,ERL6075,UMR1307,CRCI2NA, F-44000 Nantes, France. [Prin-Felix, Laura] Nantes Univ Hosp, Serv Hematol, F-4400…	0	Sep	2024	10.3390/curroncol31090382	Curr. Oncol.
404	S. D. Tran; J. Lin; C. Galvez; L. V. Rasmussen; J. Pacheco; G. M. Perottino; K. J. Rahbari; C. D. Miller; J. D. John; J. Theros; K. Vogel; P. V. Dinh; S. Malik; U. Ramzan; K. Tegtmeyer; N. Mohindra; J. L. Johnson; Y. Luo; A. Kho; J. Sosman; T. L. Walunas	Rapid identification of inflammatory arthritis and associated adverse events following immune checkpoint therapy: a machine learning approach	Frontiers in Immunology	Article	[Tran, Steven D.; Kho, Abel; Walunas, Theresa L.] Northwestern Univ, Feinberg Sch Med, Ctr Hlth Informat Partnerships, Chicago, IL 60611 USA. [Tran, Steven D.; Perottino, Giovanni M.; Rahbari, Kian J.; Miller, Charles D.; John, Jordan D.; Theros, Jonathan; Vogel, Kelly; Dinh, Patrick V.; Malik, Sara; Ramzan, Umar; Tegtmeyer, Kyle] Northwestern Univ, Feinberg Sch Med, Chicago, IL USA. [Lin, Jean] …	3	Mar	2024	10.3389/fimmu.2024.1331959	Front. Immunol.
405	I. P. Trontzas; I. A. Vathiotis; K. G. Kyriakoulis; A. Sofianidi; Z. Spyropoulou; A. Charpidou; E. A. Kotteas; K. N. Syrigos; T. T. S. C. G. Immuno	Takotsubo Cardiomyopathy in Cancer Patients Treated with Immune Checkpoint Inhibitors: A Systematic Review and Meta-Summary of Included Cases	Cancers	Review	[Trontzas, Ioannis A.; Vathiotis, Ioannis G.] Yale Univ, Dept Pathol, Sch Med, New Haven, CT 06519 USA. [Trontzas, Ioannis A.; Vathiotis, Ioannis G.; Kyriakoulis, Konstantinos; Sofianidi, Amalia; Spyropoulou, Zoi; Charpidou, Andriani A.; Kotteas, Elias N.; Syrigos, Konstantinos] Natl & Kapodistrian Univ Athens, Sotiria Gen Hosp Chest Dis, Dept Internal Med 3, Oncol Unit, Athens 11527, Greece. Tro…	10	May	2023	10.3390/cancers15092637	Cancers
406	A. Trullas; J. Delgado; A. Genazzani; J. Mueller-Berghaus; C. Migali; S. Müller-Egert; H. Zander; H. Enzmann; F. Pignatti	The EMA assessment of pembrolizumab as monotherapy for the first-line treatment of adult patients with metastatic microsatellite instability-high or mismatch repair deficient colorectal cancer	Esmo Open	Review	[Trullas, A.; Delgado, J.; Pignatti, F.] European Med Agcy, Oncol & Haematol Off, Amsterdam, Netherlands. [Delgado, J.] Hosp Clin Barcelona, Dept Haematol, Barcelona, Spain. [Genazzani, A.; Mueller-Berghaus, J.; Enzmann, H.] European Med Agcy, Comm Med Prod Human Use CHMP, Amsterdam, Netherlands. [Genazzani, A.] Univ Piemonte Orientale, Novara, Italy. [Mueller-Berghaus, J.; Mueller-Egert, S.; Zan…	30	Jun	2021	10.1016/j.esmoop.2021.100145	ESMO Open
407	L. F. Tu; Y. Ye; X. P. Tang; Z. Liang; Q. H. You; J. Y. Zhou; Z. J. Pan	Case Report: A Case of Sintilimab-Induced Cystitis/Ureteritis and Review of Sintilimab-Related Adverse Events	Frontiers in Oncology	Review	[Tu, Lingfang; Ye, Yuan; Tang, Xiaoping; Zhou, Jianying; Pan, Zhijie] Zhejiang Univ, Affiliated Hosp 1, Coll Med, Dept Resp & Crit Care Med, Hangzhou, Peoples R China. [Liang, Zhen] Zhejiang Univ, Affiliated Hosp 1, Coll Med, Dept Urol, Hangzhou, Peoples R China. [You, Qihan] Zhejiang Univ, Affiliated Hosp 1, Coll Med, Dept Pathol, Hangzhou, Peoples R China. Zhou, JY; Pan, ZJ，Zhejiang Univ, Affil…	13	Dec	2021	10.3389/fonc.2021.757069	Front. Oncol.
408	G. Valecha; M. Pant; U. Ibrahim; J. P. Atallah	Immunotherapy-induced autoimmune hypophysitis	Journal of Oncology Pharmacy Practice	Article	[Valecha, Gautam; Pant, Manisha] Staten Isl Univ Hosp, Dept Med, 475 Seaview Ave, Staten Isl, NY 10305 USA. [Ibrahim, Uroosa; Atallah, Jean P.] Staten Isl Univ Hosp, Dept Hematol Oncol, Staten Isl, NY USA. Valecha, G，Staten Isl Univ Hosp, Dept Med, 475 Seaview Ave, Staten Isl, NY 10305 USA. GValecha@northwell.edu	8	Jan	2019	10.1177/1078155217727142	J. Oncol. Pharm. Pract.
409	S. van der Leij; K. P. M. Suijkerbuijk; M. F. M. van den Broek; G. D. Valk; J. W. Dankbaar; H. M. van Santen	Differences in checkpoint-inhibitor-induced hypophysitis: mono- versus combination therapy induced hypophysitis	Frontiers in Endocrinology	Article	[van der Leij, Stephanie; van den Broek, Medard F. M.; Valk, Gerlof D.] Univ Utrecht, Univ Med Ctr, Dept Endocrinol, Utrecht, Netherlands. [van der Leij, Stephanie; van Santen, Hanneke M.] Princess Maxima Ctr Pediat Oncol, Utrecht, Netherlands. [Suijkerbuijk, Karijn P. M.; van den Broek, Medard F. M.; Valk, Gerlof D.] Univ Utrecht, Univ Med Ctr, Dept Med Oncol, Utrecht, Netherlands. [Dankbaar, Ja…	2	Jul	2024	10.3389/fendo.2024.1400841	Front. Endocrinol.
410	N. van Zandwijk; N. Pavlakis; S. C. Kao; A. Linton; M. J. Boyer; S. Clarke; Y. Huynh; A. Chrzanowska; M. J. Fulham; D. L. Bailey; W. A. Cooper; L. Kritharides; L. Ridley; S. T. Pattison; J. MacDiarmid; H. Brahmbhatt; G. Reid	Safety and activity of microRNA-loaded minicells in patients with recurrent malignant pleural mesothelioma: a first-in-man, phase 1, open-label, dose-escalation study	Lancet Oncology	Article	[van Zandwijk, Nico; Kao, Steven C.; Huynh, Yennie; Chrzanowska, Agata; Reid, Glen] Asbestos Dis Res Inst, Sydney, NSW, Australia. [Pavlakis, Nick; Clarke, Stephen] Northern Canc Inst, Sydney, NSW, Australia. [Kao, Steven C.; Boyer, Michael J.] Chris OBrien Lifehouse, Sydney, NSW, Australia. [Fulham, Michael J.] Royal Prince Alfred Hosp, Dept Mol Imaging PET & Nucl Med, Sydney, NSW, Australia. [C…	541	Oct	2017	10.1016/s1470-2045(17)30621-6	Lancet Oncol.
411	A. S. Vander Mijnsbrugge; J. Cerckel; I. Dirven; J. Tijtgat; M. Vounckx; N. Claes; B. Neyns	Regorafenib in patients with pretreated advanced melanoma: a single-center case series	Melanoma Research	Article	[Vander Mijnsbrugge, An-Sofie; Cerckel, Justine; Dirven, Iris; Tijtgat, Jens; Vounckx, Manon; Neyns, Bart] Vrije Univ Brussel VUB, UZ Brussel, Univ Hosp Brussels, Dept Med Oncol, Brussels, Belgium. [Claes, Nele] AZ Sint Jan Hosp Bruges, Dept Med Oncol, Brugge, Belgium. Neyns, B，UZ Brussel, Univ Hosp Brussels, Dept Med Oncol, Laarbeeklaan 101, B-1090 Brussels, Belgium. bart.neyns@uzbrussel.be	2	Aug	2024	10.1097/cmr.0000000000000977	Melanoma Res.
412	A. Varga; S. Piha-Paul; P. A. Ott; J. M. Mehnert; D. Berton-Rigaud; A. Morosky; P. Yang; J. Ruman; D. Matei	Pembrolizumab in patients with programmed death ligand 1-positive advanced ovarian cancer: Analysis of KEYNOTE-028	Gynecologic Oncology	Article	[Varga, Andrea] Gustave Roussy Canc Campus, Dept Drug Dev, Villejuif, France. [Piha-Paul, Sarina] Univ Texas MD Anderson Canc Ctr, Dept Invest Canc Therapeut, Houston, TX 77030 USA. [Ott, Patrick A.] Dana Farber Canc Inst, Med Oncol, Boston, MA 02115 USA. [Mehnert, Janice M.] Rutgers Canc Inst New Jersey, Dev Therapeut Phase I Program, New Brunswick, NJ USA. [Berton-Rigaud, Dominique] ICO Ctr Ren…	205	Feb	2019	10.1016/j.ygyno.2018.11.017	Gynecol. Oncol.
413	S. Varma; K. Sullivan; J. DiCarlo; A. Coromilas; K. Staller; M. Dougan	The Development of Persistent Gastrointestinal Symptoms in Patients With Melanoma Who Have Had an Immune Checkpoint Inhibitor-Related Gastrointestinal Toxicity	Clinical and Translational Gastroenterology	Article	[Varma, Sanskriti; Sullivan, Keri; DiCarlo, Jamie; Staller, Kyle; Dougan, Michael] Massachusetts Gen Hosp, Div Gastroenterol, Boston, MA 02114 USA. [Varma, Sanskriti; Staller, Kyle] Massachusetts Gen Hosp, Ctr Neurointestinal Hlth, Div Gastroenterol, Boston, MA USA. [Varma, Sanskriti; Sullivan, Keri; DiCarlo, Jamie; Staller, Kyle; Dougan, Michael] Harvard Med Sch, Boston, MA USA. [Coromilas, Alex…	0	Aug	2024	10.14309/ctg.0000000000000746	Clin. Transl. Gastroenterol.
414	A. Veccia; M. Kostine; A. Tison; M. Dipasquale; S. Kinspergher; L. Prokop; G. Grandi; S. Inchiostro; O. Caffo; G. Paolazzi; R. Bortolotti; D. Cornec; A. Berti	Rheumatic immune-and nonimmune-related adverse events in phase 3 clinical trials assessing PD-(L)1 checkpoint inhibitors for lung cancer: A systematic review and meta-analysis	Joint Bone Spine	Review	[Veccia, Antonello; Dipasquale, Mariachiara; Kinspergher, Stefania; Caffo, Orazio] Santa Chiara Hosp, Med Oncol, APSS Trento, Trento, Italy. [Kostine, Marie] CHU Bordeaux, Rheumatol Dept, F-33000 Bordeaux, France. [Tison, Alice; Cornec, Divi] Univ Bretagne Occidentale, Rheumatol, CHU Brest, INSERM, F-1227 Brest, France. [Prokop, Larry] Mayo Clin, Evidence Based Practice Ctr, Rochester, MN USA. [G…	5	Jul	2022	10.1016/j.jbspin.2022.105403	Joint Bone Spine
415	E. C. Verschuren; A. J. van den Eertwegh; J. Wonders; R. M. Slangen; F. van Delft; A. van Bodegraven; A. Neefjes-Borst; N. K. de Boer	Clinical, Endoscopic, and Histologic Characteristics of Ipilimumab-Associated Colitis	Clinical Gastroenterology and Hepatology	Article	[Verschuren, Eduard Cornelis; Wonders, Janneke; van Delft, Foke; van Bodegraven, Adriaan; de Boer, Nanne Klaas] Vrije Univ Amsterdam, Med Ctr, Dept Gastroenterol & Hepatol, POB 7057, NL-1007 MB Amsterdam, Netherlands. [van den Eertwegh, Alfonsus Johannes] Vrije Univ Amsterdam, Med Ctr, Dept Med Oncol, NL-1007 MB Amsterdam, Netherlands. [Slangen, Rob Michel] HagaZiekenhuis Teaching Hosp, Dept Gast…	107	Jun	2016	10.1016/j.cgh.2015.12.028	Clin. Gastroenterol. Hepatol.
416	S. H. Verspohl; T. Holderried; C. Behning; P. Brossart; V. S. Schäfer	Prevalence, therapy and tumour response in patients with rheumatic immune-related adverse events following immune checkpoint inhibitor therapy: a single-centre analysis	Therapeutic Advances in Musculoskeletal Disease	Article	[Verspohl, Sophia H.; Holderried, Tobias; Brossart, Peter; Schaefer, Valentin S.] Univ Hosp Bonn, Clin Internal Med 3, Dept Oncol Haematol Rheumatol & Clin Immunol, Venusberg Campus 1, D-53127 Bonn, Germany. [Behning, Charlotte] Univ Hosp Bonn, Inst Med Biometry Informat & Epidemiol, Bonn, Germany. Schäfer, VS，Univ Hosp Bonn, Clin Internal Med 3, Dept Oncol Haematol Rheumatol & Clin Immunol, Venu…	18	Apr	2021	10.1177/1759720x211006963	Ther. Adv. Musculoskelet. Dis.
417	S. H. Verspohl; H. Schulze-Koops; A. Heine; V. S. Schäfer	Prevalence and treatment of rheumatological adverse events due to immune checkpoint inhibitor therapy	Zeitschrift Fur Rheumatologie	Article	[Verspohl, S. H.; Heine, A.; Schaefer, V. S.] Univ Klinikum Bonn, Med Klin & Poliklin 3, Klin Hamatol Onkol Rheumatol & Klin Immunol, Venusberg Campus 1, D-53127 Bonn, Germany. [Schulze-Koops, H.] Ludwig Maximilians Univ Munchen, Sekt Rheumatol & Klin Immunol, Med Klin & Poliklin 4, Munich, Germany. Schäfer, VS，Univ Klinikum Bonn, Med Klin & Poliklin 3, Klin Hamatol Onkol Rheumatol & Klin Immunol…	1	Oct	2020	10.1007/s00393-020-00873-5	Z. Rheumatol.
418	M. Vigano; L. X. Wang; A. As'sadiq; S. Samarani; A. Ahmad; C. T. Costiniuk	Impact of cannabinoids on cancer outcomes in patients receiving immune checkpoint inhibitor immunotherapy	Frontiers in Immunology	Review	[Vigano, Marialuisa; As'sadiq, Alia; Costiniuk, Cecilia T.] McGill Univ, Fac Med & Hlth Sci, Div Expt Med, Montreal, PQ, Canada. [Vigano, Marialuisa; As'sadiq, Alia; Samarani, Suzanne; Ahmad, Ali; Costiniuk, Cecilia T.] McGill Univ, Res Inst, Hlth Ctr, Infect Dis & Immun Global Hlth Program, Montreal, PQ, Canada. [Wang, Lixing] McGill Univ, Dept Microbiol & Immunol, Montreal, PQ, Canada. [Costini…	2	Mar	2025	10.3389/fimmu.2025.1497829	Front. Immunol.
419	C. Wang; B. D. Zhong; J. He; X. H. Liao	Immune checkpoint inhibitor sintilimab-induced lethal myocarditis overlapping with myasthenia gravis in thymoma patient: A case report	Medicine	Article	[Wang, Chen; Zhong, Bingdi; He, Jing; Liao, Xiaohong] Ganzhou Peoples Hosp, Dept Oncol, Ganzhou, Jiangxi Provinc, Peoples R China. [Liao, Xiaohong] Ganzhou Peoples Hosp, Dept Oncol, Ganzhou 341000, Jiangxi Provinc, Peoples R China. Liao, XH，Ganzhou Peoples Hosp, Dept Oncol, Ganzhou 341000, Jiangxi Provinc, Peoples R China. goestbaby@163.com; 1422756294@qq.com; 734045955@qq.com; 919524781@qq.com	5	Apr	2023	10.1097/md.0000000000033550	Medicine (Baltimore)
420	C. Y. Wang; N. X. Lu; L. Yan; Y. Li	The efficacy and safety assessment of oncolytic virotherapies in the treatment of advanced melanoma: a systematic review and meta-analysis	Virology Journal	Review	[Wang, Changyuan; Lu, Nanxiao; Yan, Lin; Li, Yang] Univ Hlth & Rehabil Sci, Qingdao Municipal Hosp, Dept Dermatol, 1 Jiaozhou Rd, Qingdao 266000, Shandong, Peoples R China. Hospital Li, Y，Univ Hlth & Rehabil Sci, Qingdao Municipal Hosp, Dept Dermatol, 1 Jiaozhou Rd, Qingdao 266000, Shandong, Peoples R China. 1722040740@stu.cpu.edu.cn	5	Nov	2023	10.1186/s12985-023-02220-x	Virol. J.
421	J. Wang; J. Liang; M. X. He; Q. Xie; Q. M. Wu; G. X. Shen; B. L. Zhu; J. Yu; L. Yu; X. H. Tan; L. L. Wei; J. Ren; Y. Y. Lv; L. J. Deng; Q. Yin; H. Zhou; W. Wu; M. Zhang; W. Y. Yang; M. Q. Qiao; R. Shu; Z. J. Xia; Z. M. Li; Z. M. Huang; W. G. Hu; L. Wang; Z. Liu; G. L. Pi; H. Ren; Y. Ji; Z. Liu; X. F. Qi; P. Chen; L. Shao; F. Chen; X. J. Xu; W. Q. Chen; Q. Wang; Z. Guo; A. China Anti-Canc	Chinese expert consensus on intestinal microecology and management of digestive tract complications related to tumor treatment (version 2022)	Journal of Cancer Research and Therapeutics	Review	[Wang, Jun] Hongkong Univ, Shenzhen Hosp, Dept Hematol, Shenzhen, Peoples R China. [Liang, Jing; Xie, Qi] Shandong First Med Univ, Affiliated Hosp 1, Dept Oncol, Jinan, Peoples R China. [Liang, Jing; Xie, Qi] Shandong Prov Qianfoshan Hosp, Shandong Lung Canc Inst, Shandong Key Lab Rheumat Dis & Translat Med, Jinan, Peoples R China. [He, Mingxin; Wu, Qingming; Wang, Qiang] Wuhan Univ Sci & Thchnol…	20	Dec	2022	10.4103/jcrt.jcrt_1444_22	J. Canc. Res. Ther.
422	J. Wang; X. Y. Xiao; X. R. Dong; G. Wu; X. H. Wang; R. G. Zhang	Anti-PD-1 sintilimab-induced bilateral optic neuropathy in non-small cell lung cancer: A case report and literature review	Frontiers in Oncology	Review	[Wang, Jian; Dong, Xiaorong; Wu, Gang; Zhang, Ruiguang] Huazhong Univ Sci & Technol, Union Hosp, Tongji Med Coll, Canc Ctr, Wuhan, Peoples R China. [Wang, Jian; Dong, Xiaorong; Wu, Gang; Zhang, Ruiguang] Huazhong Univ Sci & Technol, Union Hosp, Inst Radiat Oncol, Tongji Med Coll, Wuhan, Peoples R China. [Xiao, Xiaoyue] Huazhong Univ Sci & Technol, Union Hosp, Tongji Med Coll, Dept Cardiovasc Surg…	1	Aug	2022	10.3389/fonc.2022.931074	Front. Oncol.
423	L. Wang; S. M. Zhang; X. Q. Chen	Early identification and multidisciplinary management of immune checkpoint inhibitors associated colitis can improve patient outcomes	World Journal of Gastrointestinal Surgery	Article	[Wang, Liang; Chen, Xiao-Qian] Qinghai Univ, Affiliated Hosp, Affiliated Canc Hosp, Dept Gastrointestinal Oncol Surg, 29 Tongren Rd, Xining 810000, Qinghai, Peoples R China. [Zhang, Sheng-Mei] Qinghai Univ, Affiliated Canc Hosp, Affiliated Hosp, Dept Anorectal Surg, Xining 810000, Qinghai, Peoples R China. Chen, XQ，Qinghai Univ, Affiliated Hosp, Affiliated Canc Hosp, Dept Gastrointestinal Oncol S…	0	Jan	2025	10.4240/wjgs.v17.i1.99122	World J. Gastrointest. Surg.
424	T. X. Wang; J. X. Wang; Y. B. Zhang; Y. T. Song; G. H. Xu; B. Zhang	Combination of anlotinib and sintilimab for the treatment of recurrent or metastatic head and neck squamous cell carcinoma: a single-arm prospective study	Anti-Cancer Drugs	Article	[Wang, Tianxiao; Wang, Jiaxin; Zhang, Yabing; Song, Yuntao; Xu, Guohui; Zhang, Bin] Peking Univ Canc Hosp & Inst, Dept Head & Neck Surg, Key Lab Carcinogenesis & Translat Res, Beijing, Peoples R China. Zhang, B，Peking Univ Canc Hosp & Inst, Dept Head & Neck Surg, Key Lab Carcinogenesis & Translat Res, Beijing, Peoples R China. docbinzhang@hotmail.com	0	Jan	2025	10.1097/cad.0000000000001660	Anti-Cancer Drugs
425	Z. J. Wang; Y. H. Xie; J. Q. Wang; Y. H. Cheng; J. Fleishman; Z. S. Chen; Y. Chen	Tebentafusp: a novel drug for the treatment of metastatic uveal melanoma	Drugs of Today	Article	[Wang, Zhijian; Xie, Yuhao; Chen, Zhe-Sheng] St Johns Univ, Inst Biotechnol, New York, NY USA. [Wang, Zhijian; Xie, Yuhao; Wang, Jing-Quan; Cheng, Yuanhui; Fleishman, Joshua; Chen, Zhe-Sheng] St Johns Univ, Coll Pharm & Hlth Sci, Dept Pharmaceut Sci, New York, NY USA. [Cheng, Yuanhui] Westover Sch, Middlebury, CT USA. [Chen, Yun] Hangzhou Normal Univ, Affiliated Xiaoshan Hosp, Dept Sci & Educ, Ha…	4	Mar	2023	10.1358/dot.2023.59.3.3542417	Drugs Today
426	Z. Q. Wang; L. P. Zhu; Y. Huang; L. Peng	Successful treatment of immune-related cystitis by Chai-Ling-Tang (Sairei-To) in a gastric carcinoma patient: Case report and literature review	Explore-the Journal of Science and Healing	Review	[Wang, Zhiqiang] Shouguang Hosp Tradit Chinese Med, Dept Urol, Shouguang, Shandong, Peoples R China. [Zhu, Liping] Shouguang Hosp Tradit Chinese Med, Dept Med Oncol, Shouguang, Shandong, Peoples R China. [Huang, Yong] Shandong Canc Hosp, Dept Radiol, Jinan, Shandong, Peoples R China. [Peng, Ling] Zhejiang Prov Peoples Hosp, Dept Resp Dis, Hangzhou, Zhejiang, Peoples R China. Sciences; Hangzhou Me…	7	May-Jun	2023	10.1016/j.explore.2022.04.002	Explore-J Sci. Heal.
427	C. Weinstock; S. Khozin; D. Suzman; L. J. Zhang; S. H. Tang; S. Wahby; K. B. Goldberg; G. Kim; R. Pazdur	US Food and Drug Administration Approval Summary: Atezolizumab for Metastatic Non-Small Cell Lung Cancer	Clinical Cancer Research	Article	[Weinstock, Chana; Khozin, Sean; Suzman, Daniel; Zhang, Lijun; Tang, Shenghui; Wahby, Sakar; Goldberg, Kirsten B.; Kim, Geoffrey; Pazdur, Richard] US FDA, Ctr Drug Evaluat & Res, Silver Spring, MD 20993 USA. Weinstock, C，US FDA, 10903 New Hampshire Ave,WO22 RM2137, Silver Spring, MD 20993 USA. chana.weinstock@fda.hhs.gov	114	Aug	2017	10.1158/1078-0432.Ccr-17-0540	Clin. Cancer Res.
428	S. A. Weiss; M. Sznol; M. Shaheen; M. A. Berciano-Guerrero; E. M. Couselo; D. Rodríguez-Abreu; V. Boni; L. M. Schuchter; M. Gonzalez-Cao; A. Arance; W. Wei; A. K. Ganti; R. J. Hauke; A. Berrocal; N. O. Iannotti; F. J. Hsu; H. M. Kluger	A Phase II Trial of the CD40 Agonistic Antibody Sotigalimab (APX005M) in Combination with Nivolumab in Subjects with Metastatic Melanoma with Confirmed Disease Progression on Anti-PD-1 Therapy	Clinical Cancer Research	Article	[Weiss, Sarah A.; Sznol, Mario; Wei, Wei; Kluger, Harriet M.] Yale Univ Sch Med, 333 Cedar St, New Haven, CT 06520 USA. [Shaheen, Montaser] Univ Arizona, Ctr Canc, Tucson, AZ USA. [Berciano-Guerrero, Miguel-Angel] Inst Invest Biomed Malaga & Plataforma Nanomed IB, Reg & Virgen Victoria Univ Hosp, Med Oncol Interctr Unit, Malaga, Spain. [Couselo, Eva Munoz] Vall dHebron Univ Hosp, Barcelona, Spain…	20	Jan	2024	10.1158/1078-0432.Ccr-23-0475	Clin. Cancer Res.
429	F. X. Weng; J. H. Wei; M. Sang; X. Gao; P. Zhang; Q. H. Fu	Lessons from the diagnosis and treatment of severe immune checkpoint inhibitor-associated pneumonia: a case report	Immunotherapy	Article	[Weng, Fengxia; Wei, Jianhua; Sang, Ming; Gao, Xin; Zhang, Ping; Fu, Qinghui] Zhejiang Univ, Affiliated Hosp 1, Dept SICU, Sch Med, Hangzhou 310003, Zhejiang, Peoples R China. Fu, QH，Zhejiang Univ, Affiliated Hosp 1, Dept SICU, Sch Med, Hangzhou 310003, Zhejiang, Peoples R China. 2513107@zju.edu.cn	1	Aug	2023	10.2217/imt-2023-0030	Immunotherapy
430	S. Weyer-Fahlbusch; M. Sandersfeld; C. Ritthaler; L. Hauck; P. Dücker; L. Susok; T. Gambichler	Bilateral carpal tunnel syndrome in a patient with malignant melanoma undergoing adjuvant pembrolizumab therapy	Dermatologie	Article	[Weyer-Fahlbusch, S.; Sandersfeld, M.; Ritthaler, C.; Duecker, P.; Susok, L.; Gambichler, T.] Univ Witten Herdecke, Klinikum Dortmund, Klin Dermatol, Dortmund, Germany. [Gambichler, T.] Christl Klinikum Unna, Klin Dermatol, Unna, Germany. [Hauck, L.] Univ Witten Herdecke, Dept Neurol, Klinikum Dortmund, Dortmund, Germany. [Susok, L.; Gambichler, T.] Ruhr Univ Bochum, Klin Dermatol, Bochum, German…	0	Jun	2025	10.1007/s00105-025-05480-6	Dermatologie
431	C. White; J. Borlagdan; J. Wing; C. D. Lopez	Localized muscle spasm as a manifestation of pembrolizumab-induced infusion reaction	Journal of Oncology Pharmacy Practice	Article	[White, Christopher; Borlagdan, Jared; Wing, Jason] Oregon Hlth & Sci Univ, Dept Pharm Serv, Portland, OR 97201 USA. [Lopez, Charles D.] Dept Med, Div Hematol & Oncol, Portland, OR USA. [Lopez, Charles D.] Oregon Hlth & Sci Univ, Knight Canc Inst, Portland, OR 97201 USA. White, C，Oregon Hlth & Sci Univ, Dept Pharm Serv, Portland, OR 97201 USA. cwhite3213@gmail.com	0	Jul	2021	10.1177/1078155220967094	J. Oncol. Pharm. Pract.
432	M. A. Win; K. Z. Thein; A. Qdaisat; S. C. J. Yeung	Acute symptomatic hypocalcemia from immune checkpoint therapy-induced hypoparathyroidism	American Journal of Emergency Medicine	Article	[Win, Myint Aung; Thein, Kyaw Zin; Qdaisat, Aiham; Yeung, Sai-Ching Jim] Univ Texas MD Anderson Canc Ctr, Dept Emergency Med, Unit 1468,1515 Holcombe Blvd, Houston, TX 77030 USA. [Thein, Kyaw Zin] Texas Tech Univ, Hlth Sci Ctr, Dept Hematol Oncol, Lubbock, TX 79430 USA. [Yeung, Sai-Ching Jim] Univ Texas MD Anderson Canc Ctr, Dept Endocrine Neoplasia & Hormonal Disorders, Houston, TX 77030 USA. Un…	47	Jul	2017	10.1016/j.ajem.2017.02.048	Am. J. Emerg. Med.
433	Y. T. Wu; Y. Zhou; S. Y. Xia; Z. Y. Meng	The real-world safety of Nivolumab: a pharmacovigilance analysis based on the FDA adverse event reporting system	Frontiers in Immunology	Article	[Wu, Yutong; Zhou, Yue; Meng, Zhaoyou] Army Med Univ, Dept Neurol, Affiliated Hosp 2, Chongqing, Peoples R China. [Xia, Shiyue] Army Med Univ, Basic Med Coll, Chongqing, Peoples R China. Meng, ZY，Army Med Univ, Dept Neurol, Affiliated Hosp 2, Chongqing, Peoples R China. mengzhaoyou@tmmu.edu.cn	0	May	2025	10.3389/fimmu.2025.1605958	Front. Immunol.
434	Y. Xiao; Y. X. Wang; J. Li; C. Cheng; C. Y. Song; X. Wang; L. Y. Tao; H. Q. Zhuang	Stereotactic body radiotherapy plus cadonilimab (PD-1/CTLA-4 bispecific antibody) as third-line or beyond therapy for refractory solid tumors: A phase 1b study	Cancer Communications	Article; Early Access	[Xiao, Yao; Wang, Yuxia; Li, Jun; Cheng, Cheng; Zhuang, Hongqing] Peking Univ Third Hosp, Dept Radiat Oncol, 49 North Garden Rd, Beijing 100191, Peoples R China. [Song, Chunyong] Tianjin Med Univ, Dept Radiat Oncol, Canc Inst & Hosp, Tianjin, Peoples R China. [Wang, Xin] Fudan Univ, Huashan Hosp, Dept Neurosurg, Shanghai, Peoples R China. [Tao, Liyuan] Peking Univ Third Hosp, Res Ctr Clin Epidemi…	0	2025 Jul	2025	10.1002/cac2.70051	Cancer Commun.
435	Y. Xiao; L. Zeng; Q. L. Shen; Z. Y. Zhou; Z. F. Mao; Q. Wang; X. Q. Zhang; Y. L. Li; W. R. Yao	Diagnosis and Treatment of Rheumatic Adverse Events Related to Immune Checkpoint Inhibitors	Journal of Immunology Research	Review	[Xiao, Yan; Zeng, Lin; Shen, Qinglin; Zhou, Zhiyong; Mao, Zhifang; Wang, Qin; Zhang, Xiquan; Yao, Weirong] Nanchang Univ, Jiangxi Prov Peoples Hosp, Dept Oncol, Nanchang, Jiangxi, Peoples R China. [Li, Yingliang] Nanchang Univ, Affiliated Hosp 1, Dept Gen Surg, Nanchang, Jiangxi, Peoples R China. Yao, WR，Nanchang Univ, Jiangxi Prov Peoples Hosp, Dept Oncol, Nanchang, Jiangxi, Peoples R China.; Li…	8	Aug	2020	10.1155/2020/2640273	J Immunol. Res.
436	C. Xu; Y. P. Chen; X. J. Du; J. Q. Liu; C. L. Huang; L. Chen; G. Q. Zhou; W. F. Li; Y. P. Mao; C. Hsu; Q. Liu; A. H. Lin; L. L. Tang; Y. Sun; J. Ma	Comparative safety of immune checkpoint inhibitors in cancer: systematic review and network meta-analysis	Bmj-British Medical Journal	Review	[Xu, Cheng; Chen, Yu-Pei; Du, Xiao-Jing; Liu, Jin-Qi; Huang, Cheng-Long; Chen, Lei; Zhou, Guan-Qun; Li, Wen-Fei; Mao, Yan-Ping; Tang, Ling-Long; Sun, Ying; Ma, Jun] Sun Yat Sen Univ, Collaborat Innovat Ctr Canc Med, Dept Radiat Oncol, State Key Lab Oncol South China,Canc Ctr, 651 Dongfeng Rd East, Guangzhou 510060, Guangdong, Peoples R China. [Hsu, Chiun] Natl Taiwan Univ Hosp, Dept Oncol, Taipei…	422	Nov	2018	10.1136/bmj.k4226	BMJ-British Medical Journal
437	Y. K. Xu; S. M. Fu; Y. Mao; S. L. Huang; D. Li; J. B. Wu	Efficacy and safety of hepatic arterial infusion chemotherapy combined with programmed cell death protein-1 antibody and lenvatinib for advanced hepatocellular carcinoma	Frontiers in Medicine	Article	[Xu, Yongkang; Fu, Shumin; Mao, Ye; Huang, Shenglan; Li, Dan; Wu, Jianbing] Nanchang Univ, Affiliated Hosp 2, Dept Oncol, Nanchang, Peoples R China. Wu, JB，Nanchang Univ, Affiliated Hosp 2, Dept Oncol, Nanchang, Peoples R China. hhgwjb@163.com	14	Sep	2022	10.3389/fmed.2022.919069	Front. Med.
438	T. Yamada; R. Kato; Y. Ijiri; M. Nishihara; M. Neo	Disproportionality analysis of acetaminophen-induced hepatic disorders with and without immune checkpoint inhibitors	International Journal of Clinical Pharmacy	Article	[Yamada, Tomoyuki; Nishihara, Masami; Neo, Masashi] Osaka Med & Pharmaceut Univ Hosp, Dept Pharm, 2-7 Daigaku Machi, Takatsuki, Osaka 5698686, Japan. [Kato, Ryuji; Ijiri, Yoshio] Osaka Med & Pharmaceut Univ, Dept Cardiovasc Pharmacotherapy & Toxicol, 4-20-1 Nasahara, Takatsuki, Osaka 5691094, Japan. Yamada, T，Osaka Med & Pharmaceut Univ Hosp, Dept Pharm, 2-7 Daigaku Machi, Takatsuki, Osaka 569868…	2	Apr	2023	10.1007/s11096-022-01527-z	Int. J. Clin. Phar,.
439	Y. Yamaguchi; M. Aso; H. Nagasawa; M. Wada	Atezolizumab-associated Dermatomyositis in Advanced Small-cell Lung Carcinoma	Internal Medicine	Article	[Yamaguchi, Yoshitaka; Nagasawa, Hikaru; Wada, Manabu] Yamagata Prefectural Cent Hosp, Dept Neurol, Yamagata, Japan. [Aso, Mari] Yamagata Prefectural Cent Hosp, Dept Resp Med, Yamagata, Japan. Hospital Yamaguchi, Y，Yamagata Prefectural Cent Hosp, Dept Neurol, Yamagata, Japan. y.yamaguchi830@gmail.com	9		2021	10.2169/internalmedicine.6917-20	Intern. Med.
440	T. Yamamoto; K. Mizuno; T. Ito; S. Yokoyama; K. Yamamoto; N. Imai; Y. Ishizu; T. Honda; T. Ishikawa; A. Kanamori; S. Yasuda; H. Toyoda; K. Yokota; T. Hase; N. Nishio; O. Maeda; M. Ishii; M. Sone; Y. Ando; M. Akiyama; M. Ishigami; H. Kawashima	Abdominal pain accompanied by elevated serum inflammatory markers and biliary enzymes for diagnosing immune checkpoint inhibitor-induced sclerosing cholangitis	Investigational New Drugs	Article	[Yamamoto, Takafumi; Mizuno, Kazuyuki; Ito, Takanori; Yokoyama, Shinya; Yamamoto, Kenta; Imai, Norihiro; Ishizu, Yoji; Honda, Takashi; Ishikawa, Takuya; Ishigami, Masatoshi; Kawashima, Hiroki] Nagoya Univ, Grad Sch Med, Dept Gastroenterol & Hepatol, Nagoya, Japan. [Kanamori, Akira; Yasuda, Satoshi; Toyoda, Hidenori] Ogaki Municipal Hosp, Dept Gastroenterol & Hepatol, Ogaki, Japan. [Yokota, Kenji;…	4	Jun	2023	10.1007/s10637-023-01366-3	Invest. New Drugs
441	L. J. Yang; Y. Zhang; X. Y. Chen; K. Z. Liu; Y. R. Zhou; S. C. Wang	Pituitary-related immune adverse events induced by programmed death Protein-1 inhibitors differ clinically from hypophysitis	Clinical Endocrinology	Article	[Yang, Lijuan; Liu, Kuanzhi; Zhou, Yaru; Wang, Shuchang] Hebei Med Univ, Hosp 3, Dept Endocrinol, 139 Ziqiang Rd, Shijiazhuang 050051, Hebei, Peoples R China. [Zhang, Yao] Hebei Univ, Affiliated Hosp, Dept Endocrinol, Baoding, Hebei, Peoples R China. [Chen, Xiaoyu] Hebei Med Univ, Hosp 3, Dept Geriatr, Shijiazhuang, Hebei, Peoples R China. Wang, SC，Hebei Med Univ, Hosp 3, Dept Endocrinol, 139 Ziq…	1	Aug	2024	10.1111/cen.15075	Clin. Endocrinol.
442	Y. Yang; X. J. Huang	Immune checkpoint inhibitor-associated arthritis in advanced pulmonary adenocarcinoma: A case report	World Journal of Clinical Cases	Article	[Yang, Yan; Huang, Xiao-Jie] Zhejiang Univ, Affiliated Hosp 2, Dept Resp Med, Sch Med, Hangzhou 310000, Zhejiang, Peoples R China. [Yang, Yan] Zhejiang Univ, Affiliated Hosp 2, Dept Resp Med, Sch Med, 88 Jiefang Rd, Hangzhou 310000, Zhejiang, Peoples R China. Yang, Y，Zhejiang Univ, Affiliated Hosp 2, Dept Resp Med, Sch Med, 88 Jiefang Rd, Hangzhou 310000, Zhejiang, Peoples R China. 163987@zju.edu…	1	Oct	2022	10.12998/wjcc.v10.i29.10701	World J. Clin. Cases
443	M. Yano; Y. Asami; T. Nishikawa; S. Yoshida; K. Kamada; T. Katoh; Y. Teramoto; Y. Nakamura; M. Yasuda	Immune checkpoint inhibitors of CTLA4 and PD-1 for malignant melanoma arising in ovarian cystic teratoma A case report	Medicine	Article	[Yano, Mitsutake; Yoshida, Saori; Kamada, Kouichi; Katoh, Tomomi; Yasuda, Masanori] Saitama Med Univ, Dept Pathol, Int Med Ctr, 1397-1 Yamane, Hidaka City, Saitama 3501298, Japan. [Yano, Mitsutake] Oita Univ, Fac Med, Dept Obstet & Gynecol, Oita, Japan. [Asami, Yuri; Teramoto, Yukiko] Saitama Med Univ, Dept Skin Oncol Dermatol, Int Med Ctr, Hidaka City, Saitama, Japan. [Nishikawa, Tadaaki] Saitam…	4	Oct	2018	10.1097/md.0000000000012937	Medicine (Baltimore)
444	S. Yasui; A. Yoshida; M. Takata; Y. Kamitani; Y. Nakada; H. Kurumi; Y. Ikebuchi; K. Kawaguchi; K. Yashima; H. Isomoto	Rheumatoid Arthritis Symptoms Diagnosed by Rheumatic Immune-related Adverse Events Caused by Nivolumab in a Patient with Esophageal Cancer	Internal Medicine	Article	[Yasui, Sho; Yoshida, Akira; Kamitani, Yu; Nakada, Yusuke; Kurumi, Hiroki; Ikebuchi, Yuichiro; Kawaguchi, Koichiro; Yashima, Kazuo; Isomoto, Hajime] Tottori Univ, Fac Med, Div Gastroenterol & Nephrol, Tottori, Japan. [Takata, Miki] Tottori Univ, Fac Med, Div Resp Med & Rheumatol, Tottori, Japan. Yoshida, A，Tottori Univ, Fac Med, Div Gastroenterol & Nephrol, Tottori, Japan. akirayoshida1021@yahoo.…	0		2023	10.2169/internalmedicine.9663-22	Intern. Med.
445	S. C. J. Yeung; A. Qdaisat; J. J. Bischof; J. M. Caterino; D. N. Kyriacou; C. Coyne	A case series of adrenal insuf fi ciency (likely due to hypophysitis) in cancer patients treated with immune checkpoint inhibitors	American Journal of Emergency Medicine	Article	[Yeung, Sai-Ching Jim; Qdaisat, Aiham] Univ Texas MD Anderson Canc Ctr, Dept Emergency Med, Houston, TX USA. [Bischof, Jason J.; Caterino, Jeffrey M.] Ohio State Univ, Dept Emergency Med, Columbus, OH USA. [Kyriacou, Demetrios N.] Northwestern Univ, Dept Emergency Med, Chicago, IL USA. [Coyne, Christopher] Univ Calif San Diego, Dept Emergency Med, San Diego, CA USA. [Yeung, Sai-Ching Jim] Univ Te…	0	Jun	2024	10.1016/j.ajem.2024.04.046	Am. J. Emerg. Med.
446	H. Y. Yhim; S. Y. Jeon; C. H. Lee; N. R. Lee	Bilateral pleural effusion associated with atezolizumab in a patient with Lynch syndrome-related urothelial carcinoma: a case report	Annals of Palliative Medicine	Article	[Yhim, Ho-Young; Jeon, So-Yeon; Lee, Chang-Hoon; Lee, Na-Ri] Natl Univ, Sch Med, Jeonbuk Natl Univ Hosp, Dept Internal Med,Div Hematol & Oncol, Jeonju, South Korea. [Yhim, Ho-Young; Jeon, So-Yeon; Lee, Chang-Hoon; Lee, Na-Ri] Jeonbuk Natl Univ, Jeonbuk Natl Univ Hosp, Res Inst Clin Med, Biomed Res Inst, Jeonju, South Korea. Jeonbuk National University; Jeonbuk National University Hospital Lee, NR…	1	Jun	2022	10.21037/apm-21-1148	Ann. Pallliat. Med.
447	L. Yi; Z. Ning; L. Xu; Y. Shen; X. Zhu; W. Yu; J. Xie; Z. Meng	The combination treatment of oncolytic adenovirus H101 with nivolumab for refractory advanced hepatocellular carcinoma: an open-label, single-arm, pilot study	Esmo Open	Article	[Yi, L.; Ning, Z.; Xu, L.; Shen, Y.; Zhu, X.; Yu, W.; Xie, J.; Meng, Z.] Fudan Univ, Dept Integrat Oncol, Shanghai Canc Ctr, Shanghai, Peoples R China. [Yi, L.; Ning, Z.; Xu, L.; Shen, Y.; Zhu, X.; Yu, W.; Meng, Z.] Fudan Univ, Minimally Invas Therapy Ctr, Shanghai Canc Ctr, Shanghai, Peoples R China. [Yi, L.; Ning, Z.; Xu, L.; Shen, Y.; Zhu, X.; Yu, W.; Meng, Z.] Fudan Univ, Shanghai Med Coll, D…	13	Feb	2024	10.1016/j.esmoop.2024.102239	ESMO Open
448	A. Yilmaz; C. Mirili; M. Bilici; S. B. Tekin	Possible atezolizumab-associated acute kidney injury and immune thrombocytopenia	Journal of Oncology Pharmacy Practice	Article	[Yilmaz, Ali; Mirili, Cem; Bilici, Mehmet; Tekin, Salim Basol] Ataturk Univ, Dept Med Oncol, Fac Med, TR-25100 Erzurum, Turkey. Yilmaz, A，Ataturk Univ, Dept Med Oncol, Fac Med, TR-25100 Erzurum, Turkey. draliyilmaz-h@hotmail.com	9	Oct	2020	10.1177/1078155220913081	J. Oncol. Pharm. Pract.
449	G. K. Yilmaz; I. U. Özturan; A. Karakayali; N. Dogan; E. Yaka; S. Yilmaz; M. Pekdemir	Underrecognized immune events in the emergency department among cancer patients on immune checkpoint inhibitors	American Journal of Emergency Medicine	Article	[Yilmaz, Gamze Kivrak; Ozturan, Ibrahim Ulas; Dogan, Nurettin Ozgur; Yaka, Elif; Yilmaz, Serkan; Pekdemir, Murat] Kocaeli Univ, Fac Med, Dept Emergency Med, Kocaeli, Turkiye. [Karakayali, Anil] Kocaeli City Hosp, Dept Med Oncol, Kocaeli, Turkiye. Özturan, IU，Kocaeli Univ, Fac Med, Emergency Med, Baki Komsuoglu Bulvari 515, TR-41001 Izmit, Kocaeli, Turkiye. ulas.ozturan@kocaeli.edu.tr	0	Nov	2025	10.1016/j.ajem.2025.07.057	Am. J. Emerg. Med.
450	B. B. Yin; J. J. Xiao; X. Wang; X. Y. Li; Y. P. Guan; J. H. Chen; P. X. Han; K. Li; J. Wang	Myocarditis and myositis/myasthenia gravis overlap syndrome induced by immune checkpoint inhibitor followed by esophageal hiatal hernia: A case report and review of the literature	Frontiers in Medicine	Review	[Yin, Beibei; Xiao, Junjuan; Wang, Xuan; Li, Xingyu; Guan, Yaping; Chen, Jinghua; Wang, Jun] Shandong First Med Univ & Shandong Prov Qianfoshan, Affiliated Hosp 1, Dept Oncol, Jinan, Peoples R China. [Yin, Beibei; Xiao, Junjuan; Wang, Xuan; Li, Xingyu; Guan, Yaping; Chen, Jinghua; Wang, Jun] Shandong Key Lab Rheumat Dis & Translat Med, Jinan, Peoples R China. [Yin, Beibei; Xiao, Junjuan; Wang, Xu…	15	Nov	2022	10.3389/fmed.2022.950801	Front. Med.
451	T. Yokota; H. Yukino; M. Doi; H. Ohori	Real-world experience of tropomyosin receptor kinase inhibition with entrectinib in ETV6-NTRK3 positive metastatic salivary secretory carcinoma: A case series	Head and Neck-Journal for the Sciences and Specialties of the Head and Neck	Article	[Yokota, Tomoya] Shizuoka Canc Ctr, Div Gastrointestinal Oncol, Shizuoka, Japan. [Yukino, Hiroki] Kyorin Univ, Sch Med, Dept Otolaryngol Head & Neck Surg, Tokyo, Japan. [Doi, Mihoko] Hiroshima Prefectural Hosp, Div Genom Med & Clin Oncol, Hiroshima, Japan. [Ohori, Hisatsugu] Japanese Red Cross Ishinomaki Hosp, Div Med Oncol, Miyagi, Japan. [Yokota, Tomoya] Shizuoka Canc Ctr, Div Gastrointestinal …	5	May	2023	10.1002/hed.27346	Head Neck-J. Sci. Spec. Head Neck
452	S. Y. Yoon; J. J. Han; S. K. Baek; H. J. Kim; C. H. Maeng	Pembrolizumab-induced severe oral mucositis in a patient with squamous cell carcinoma of the lung: A case study	Lung Cancer	Article	[Yoon, Soo-Young; Han, Jae Joon; Baek, Sun Kyung; Kim, Hong Jun; Maeng, Chi Hoon] Kyung Hee Univ, Kyung Hee Univ Hosp, Coll Med, Div Med Oncol Hematol,Dept Internal Med, Seoul, South Korea. Maeng, CH，Kyung Hee Univ, Kyung Hee Univ Hosp, Dept Internal Med, Div Med Oncol Hematol, 23 Kyungheedae Ro, Seoul 02447, South Korea. mchihoon@khu.ac.kr	8	Sep	2020	10.1016/j.lungcan.2020.06.033	Lung Cancer
453	R. G. Younan; R. A. Raad; B. Y. Sawan; R. Said	Aplastic anemia secondary to dual cancer immunotherapies a physician nightmare: case report and literature review	Allergy Asthma and Clinical Immunology	Review	[Younan, Romy G.; Said, Rabih] St George Hosp Univ Med Ctr, Med Oncol Dept, Beirut, Lebanon. [Younan, Romy G.; Raad, Roy A.; Sawan, Bassem Y.; Said, Rabih] Univ Balamand, Beirut, Lebanon. [Raad, Roy A.] St George Hosp Univ Med Ctr, Med Imaging Dept, Beirut, Lebanon. [Sawan, Bassem Y.] St George Hosp Univ Med Ctr, Pathol Dept, Beirut, Lebanon. Younan, RG，St George Hosp Univ Med Ctr, Med Oncol Dept…	7	Oct	2021	10.1186/s13223-021-00616-4	Allerg Asthma Clin. Immunol.
454	B. R. Yu; N. Zhang; Y. Feng; Y. F. Zhang; T. Zhang; L. Wang	Tyrosine Kinase Inhibitors Plus Anti-PD-1 Antibodies with Hepatic Arterial Infusion Chemotherapy or Transarterial Chemoembolization for Unresectable Hepatocellular Carcinoma	Journal of Hepatocellular Carcinoma	Article	[Yu, Bingran; Zhang, Ning; Feng, Yun; Zhang, Yongfa; Zhang, Ti; Wang, Lu] Fudan Univ, Shanghai Med Coll, Shanghai Canc Ctr, Dept Hepat Surg, 270 Dongan Rd, Shanghai 200032, Peoples R China. Wang, L，Fudan Univ, Shanghai Med Coll, Shanghai Canc Ctr, Dept Hepat Surg, 270 Dongan Rd, Shanghai 200032, Peoples R China. wangluzl@fudan.edu.cn	8		2023	10.2147/jhc.S431917	J. Hepatocell. Carcinoma
455	X. Y. Yu; L. Zhao; B. Song	Impact of opioid analgesics on the efficacy of immune checkpoint inhibitors in a lung cancer population	Bmc Pulmonary Medicine	Article	[Yu, Xiaoyuan] Shanxi Med Univ, Hosp 1, Taiyuan, Peoples R China. [Zhao, Li; Song, Bin] Shanxi Med Univ, Hosp 3, Shanxi Bethune Hosp, Shanxi Acad Med Sci,Tongji Shanxi Hosp, Taiyuan 030032, Peoples R China. Song, B，Shanxi Med Univ, Hosp 3, Shanxi Bethune Hosp, Shanxi Acad Med Sci,Tongji Shanxi Hosp, Taiyuan 030032, Peoples R China. songbintara@163.com	11	Nov	2022	10.1186/s12890-022-02210-9	BMC Pulm. Med.
456	M. J. Yue; C. Y. Li; G. H. Li	New advances in the study of PD-1/PD-L1 inhibitors-induced liver injury	International Immunopharmacology	Review	[Yue, Meijun; Li, Chunyu; Li, Guohui] Chinese Acad Med Sci & Peking Union Med Coll, Canc Hosp, Natl Canc Ctr, Natl Clin Res Ctr Canc, Beijing 100021, Peoples R China. Cancer Institute & Hospital - CAMS; Peking Union Medical College Li, CY; Li, GH，Chinese Acad Med Sci & Peking Union Med Coll, Canc Hosp, Natl Canc Ctr, Natl Clin Res Ctr Canc, Beijing 100021, Peoples R China. chunyu_li@126.com; lgh0…	3	Apr	2024	10.1016/j.intimp.2024.111799	Int. Immunopharmacol.
457	Y. Zan; Y. D. Wei; W. X. Zhang; X. L. Gao; J. G. Si	Sintilimab-induced diabetes mellitus and thyroid dysfunction in patient with gastric adenocarcinoma: A case report and literature review	Medicine	Article	[Zan, Ying; Wei, Yedong; Si, Jigang] Zibo Cent Hosp, Dept Pharm, Zibo, Peoples R China. [Zhang, Wenxue] Zhangdian Tradit Chinese Med Hosp, Dept Pharm, Zibo, Peoples R China. [Gao, Xiaolu] Jinshan Town Hlth Ctr, Dept Pharm, Zibo, Peoples R China. Zan, Y，Zibo Cent Hosp, Dept Pharm, Zibo, Peoples R China. hpyyq1211@163.com; 809406211@qq.com; 381814528@qq.com; 1625307632@qq.com; sjg1019@163.com	0	May	2025	10.1097/md.0000000000042490	Medicine (Baltimore)
458	T. Zekic; M. S. Benic	Anti-programmed death-1 inhibitor nivolumab-induced immune-related adverse events: hepatitis, renal insufficiency, myositis, vitiligo, and hypothyroidism: a case-based review	Rheumatology International	Review	[Zekic, Tatjana] Univ Rijeka, Clin Hosp Ctr Rijeka, Fac Med, Dept Rheumatol & Clin Immunol, Rijeka, Croatia. [Benic, Mirjana Stanic] Clin Hosp Ctr Rijeka, Dept Pharmacol, Rijeka, Croatia. Zekic, T，Univ Rijeka, Clin Hosp Ctr Rijeka, Fac Med, Dept Rheumatol & Clin Immunol, Rijeka, Croatia. tatjana.zekic@ri.t-com.hr; mirji.stanic@gmail.com	2	Mar	2023	10.1007/s00296-022-05247-5	Rheumatol. Int.
459	C. Y. Zhai; L. X. Yin; W. D. Han	Programmed cell death-1 inhibitor combination treatment for recurrent proficient mismatch repair/miscrosatellite-stable type endometrial cancer: A case report	World Journal of Clinical Cases	Article	[Zhai, Chong-Ya] Zhejiang Univ, Sir Run Run Shaw Hosp, Coll Med, Dept Med Oncol, Xiasha Campus, Hangzhou 310020, Zhejiang, Peoples R China. [Yin, Lu-Xi; Han, Wei-Dong] Zhejiang Univ, Sir Run Run Shaw Hosp, Coll Med, Dept Med Oncol, 3 Qingchun East Rd, Hangzhou 310020, Zhejiang, Peoples R China. Han, WD，Zhejiang Univ, Sir Run Run Shaw Hosp, Coll Med, Dept Med Oncol, 3 Qingchun East Rd, Hangzhou 31…	0	Jul	2022	10.12998/wjcc.v10.i21.7474	World J. Clin. Cases
460	J. C. Zhan; H. W. Huang; T. A. Zhan; X. K. Liu; Q. Cheng	Rare Gingival Metastasis Occurring After Conversion Therapy Followed by Resection of Initially Unresectable Hepatocellular Carcinoma: A Case Report	Journal of Hepatocellular Carcinoma	Article	[Zhan, Juncheng; Huang, Hongwei; Zhan, Tianao; Liu, Xinkang; Cheng, Qi] Huazhong Univ Sci & Technol, Tongji Hosp, Tongji Med Coll, Hepat Surg Ctr, 1095 Jie Fang Ave, Wuhan 430030, Hubei, Peoples R China. [Zhan, Juncheng] Bengbu Med Univ, Dept Clin Med, Bengbu 233004, Anhui, Peoples R China. Cheng, Q，Huazhong Univ Sci & Technol, Tongji Hosp, Tongji Med Coll, Hepat Surg Ctr, 1095 Jie Fang Ave, Wuha…	0		2025	10.2147/jhc.S514983	J. Hepatocell. Carcinoma
461	C. S. Zhang; Z. M. Zeng; M. Y. Zhuo; J. R. Luo; X. H. Zhuang; J. N. Xu; J. Zeng; J. Ma; H. F. Lin	Anlotinib Combined With Toripalimab as First-Line Therapy for Unresectable Hepatocellular Carcinoma: A Prospective, Multicenter, Phase II Study	Oncologist	Article; Early Access	[Zhang, Cheng-Sheng; Zhuo, Man-Yun; Luo, Jing-Ru; Zhuang, Xiao-Hong; Xu, Jun-Nv; Lin, Hai-Feng] Hainan Med Univ, Dept Med Oncol, Affiliated Hosp 2, Haikou, Peoples R China. [Zeng, Zhi-Ming; Zeng, Jie; Ma, Jie] Guangxi Med Univ, Dept Med Oncol, Affiliated Hosp 1, Nanning, Peoples R China. [Lin, Hai-Feng] Hainan Med Univ, Affiliated Hosp 2, Haikou 570105, Peoples R China. [Ma, Jie] Guangxi Med Univ…	15	2023 Jun	2023	10.1093/oncolo/oyad169	Oncologist
462	D. W. Zhang; J. Hart; X. Z. Ding; X. C. Zhang; M. Feely; L. Yassan; L. Alpert; C. Soldevila-Pico; X. F. Zhang; X. L. Liu; J. P. Lai	Histologic patterns of liver injury induced by anti-PD-1 therapy	Gastroenterology Report	Article	[Zhang, Dongwei; Feely, Michael; Liu, Xiuli; Lai, Jinping] Univ Florida, Coll Med, Dept Pathol Immunol & Lab Med, Gainesville, FL USA. [Zhang, Dongwei] Univ Rochester, Med Ctr, Dept Pathol & Lab Med, Rochester, NY 14642 USA. [Hart, John; Yassan, Lindsay; Alpert, Lindsay] Univ Chicago, Dept Pathol, Pritzker Sch Med, 5841 S Maryland Ave, Chicago, IL 60637 USA. [Ding, Xianzhong] Loyola Univ Med Ctr,…	24	Feb	2020	10.1093/gastro/goz044	Gastroenterol. Rep.
463	J. Y. Zhang; S. C. Wang; Z. H. Zhou; C. Lei; H. F. Yu; C. Zeng; X. Xia; G. B. Qiao; Q. L. Shi	Unpleasant symptoms of immunotherapy for people with lung cancer: A mixed-method study	International Journal of Nursing Studies	Article	[Zhang, Jingyu; Yu, Hongfan; Shi, Qiuling] Chongqing Med Univ, Coll Biomed Engn, State Key Lab Ultrasound Med & Engn, Chongqing, Peoples R China. [Wang, Sichao; Zhou, Zihao; Zeng, Cheng; Xia, Xin; Qiao, Guibing] Guangdong Prov Peoples Hosp, Guangdong Acad Med Sci, Dept Thorac Surg, Guangzhou, Peoples R China. [Lei, Cheng; Shi, Qiuling] Chongqing Med Univ, Sch Publ Hlth, Chongqing, Peoples R China…	11	Mar	2023	10.1016/j.ijnurstu.2022.104430	Int. J. Nurs. Stud.
464	L. Zhang; H. N. Yang; Y. Wang; D. Li; Z. Lei; M. Q. Yang; Y. C. Liu; J. He; Y. Z. Wu; J. D. Sui	The effectiveness of targeted therapy for recurrence or metastasis adenoid cystic carcinoma: a systematic review and meta-analysis	Annals of Medicine	Article	[Zhang, Lu; Yang, Hao-Nan; Wang, Ying; Lei, Zheng; Liu, Yun-Chang; Wu, Yong-Zhong; Sui, Jiang-Dong] Chongqing Univ, Coll Med, Chongqing, Peoples R China. [Zhang, Lu; Yang, Hao-Nan; Wang, Ying; Li, Dan; Lei, Zheng; Yang, Meng-Qi; Liu, Yun-Chang; He, Jiang; Wu, Yong-Zhong; Sui, Jiang-Dong] Chongqing Univ, Canc Hosp, Radiat Oncol Ctr, 181 Hanyu Rd, Chongqing 400030, Peoples R China. [Yang, Hao-Nan; …	4	Dec	2024	10.1080/07853890.2024.2399867	Ann. Med.
465	N. Zhang; B. R. Yu; Y. X. Wang; Y. M. Zhao; J. M. Zhou; M. Wang; L. R. Wang; Z. H. Lin; T. Zhang; L. Wang	Clinical outcomes of hepatic arterial infusion chemotherapy combined with tyrosine kinase inhibitors and anti-PD-1 immunotherapy for unresectable intrahepatic cholangiocarcinoma	Journal of Digestive Diseases	Article	[Zhang, Ning; Yu, Bing Ran; Wang, Yi Xiu; Zhao, Yi Ming; Zhou, Jia Min; Wang, Miao; Wang, Long Rong; Lin, Zhen Hai; Zhang, Ti; Wang, Lu] Fudan Univ, Shanghai Med Coll, Dept Hepat Surg, Shanghai Canc Ctr, Shanghai, Peoples R China. Wang, L，Fudan Univ, Shanghai Med Coll, Dept Hepat Surg, Shanghai Canc Ctr, 270 Dongan Rd, Shanghai 200032, Peoples R China. wangluzl@fudan.edu.cn	13	Aug	2022	10.1111/1751-2980.13127	J. Dig. Dis.
466	S. Zhang; Z. Y. Zhou; L. Wang; M. T. Li; F. C. Zhang; X. F. Zeng	Rheumatic immune-related adverse events associated with immune checkpoint inhibitors compared with placebo in oncologic patients: a systemic review and meta-analysis	Therapeutic Advances in Chronic Disease	Review	[Zhang, Shuo; Zhou, Ziyue; Wang, Li; Li, Mengtao; Zhang, Fengchun; Zeng, Xiaofeng] Peking Union Med Coll & Chinese Acad Med Sci, Peking Union Med Coll Hosp, Dept Rheumatol & Clin Immunol, 1 Shuaifuyuan, Beijing 100730, Peoples R China. [Zhang, Shuo; Zhou, Ziyue; Wang, Li; Li, Mengtao; Zhang, Fengchun; Zeng, Xiaofeng] Minist Sci & Technol, Natl Clin Res Ctr Dermatol & Immunol Dis, Beijing, Peoples…	11	Feb	2021	10.1177/2040622320976996	Ther. Adv. Chronic Dis.
467	W. Zhang; Z. R. Liu; H. J. Liu; Z. K. Huang; X. Z. Huang; L. Xu; X. Che; Z. Y. Zhan	The impact of immune checkpoint inhibitors on prognosis in unresectable hepatocellular carcinoma treated with TACE and lenvatinib: a meta-analysis	Frontiers in Immunology	Review	[Zhang, Wei; Liu, Zirong; Huang, Zhangkan; Huang, Xiaozhun; Xu, Lin; Che, Xu; Zhan, Zhengyin] Chinese Acad Med Sci & Peking Union Med Coll, Canc Hosp, Natl Canc Ctr, Natl Clin Res Ctr Canc,Dept Hepatobiliary & Pancre, Shenzhen, Guangdong, Peoples R China. [Zhang, Wei; Liu, Zirong; Liu, Hongjin; Huang, Zhangkan; Huang, Xiaozhun; Xu, Lin; Che, Xu; Zhan, Zhengyin] Chinese Acad Med Sci & Peking Union…	0	May	2025	10.3389/fimmu.2025.1573505	Front. Immunol.
468	W. H. Zhang; K. Zhang; C. F. Liu; W. Gao; T. G. Si; Q. Zou; Z. Guo; X. L. Yang; M. Li; D. M. Liu; H. Mu; H. K. Li; H. P. Yu; W. E. Xing	Hepatic arterial infusion chemotherapy combined with anti-PD-1/PD-L1 immunotherapy and molecularly targeted agents for advanced hepatocellular carcinoma: a real world study	Frontiers in Immunology	Article	[Zhang, Weihao; Zhang, Kai; Liu, Changfu; Gao, Wei; Si, Tongguo; Zou, Qiang; Guo, Zhi; Yang, Xueling; Li, Mei; Yu, Haipeng; Xing, Wenge] Tianjin Med Univ, Natl Clin Res Ctr Canc, Dept Intervent Therapy, Canc Inst & Hosp, Tianjin, Peoples R China. [Zhang, Weihao; Zhang, Kai; Liu, Changfu; Gao, Wei; Si, Tongguo; Zou, Qiang; Guo, Zhi; Yang, Xueling; Li, Mei; Liu, Dongming; Mu, Han; Li, Huikai; Yu, H…	33	Apr	2023	10.3389/fimmu.2023.1127349	Front. Immunol.
469	X. D. Zhang; L. Y. Zhang; S. Y. Zhao; L. L. Dai; H. Y. Li; X. D. Wu; H. J. Yan; R. F. Lin; K. L. Zhu	Tumor marker pseudoprogression and immune-related cholangitis during conversion therapy for massive hepatocellular carcinoma: a case report	Frontiers in Immunology	Article	[Zhang, Xiaodong; Zhao, Shuangying; Wu, Xudong; Yan, Huanjun; Lin, Rongfeng; Zhu, Kelei] Ningbo Univ, Affiliated Peoples Hosp, Dept Hepatopancreatobiliary Surg, Ningbo, Peoples R China. [Zhang, Luyi] Ningbo Univ, Hlth Sci Ctr, Zhejiang Prov Key Lab Pathophysiol, Ningbo, Peoples R China. [Dai, Lingling] Ningbo Univ, Affiliated Peoples Hosp, Dept Pathol, Ningbo, Peoples R China. [Li, Huayu] Ningbo …	0	Jun	2025	10.3389/fimmu.2025.1529016	Front. Immunol.
470	X. Y. Zhang; D. J. Sui; D. Wang; L. N. Zhang; R. Y. Wang	Case Report: A Rare Case of Pembrolizumab-Induced Bullous Pemphigoid	Frontiers in Immunology	Article	[Zhang, Xiaoyan; Sui, Dongjiang; Wang, Dong; Zhang, Lina] Air Force Med Ctr, Dept Pulm & Crit Care Med, Beijing, Peoples R China. [Wang, Ruiyan] Air Force Med Ctr, Dept Dermatol, Beijing, Peoples R China. Zhang, XY，Air Force Med Ctr, Dept Pulm & Crit Care Med, Beijing, Peoples R China. zhangxyrespirology@163.com	9	Sep	2021	10.3389/fimmu.2021.731774	Front. Immunol.
471	Y. X. Zhang; B. La; B. S. Liang; Y. C. Gu	Treatment-Related Adverse Events with PD-1 or PD-L1 Inhibitors: A Systematic Review and Meta-Analysis	Life-Basel	Review	[Zhang, Yixi; Liang, Baosheng] Peking Univ, Sch Publ Hlth, Dept Biostat, Beijing 100191, Peoples R China. [La, Bin] Peking Univ, Sch Publ Hlth, Beijing 100191, Peoples R China. [Gu, Yangchun] Peking Univ Third Hosp, Dept Med Oncol & Radiat Sickness, Beijing 100191, Peoples R China. Liang, BS，Peking Univ, Sch Publ Hlth, Dept Biostat, Beijing 100191, Peoples R China. zyxlry@pku.edu.cn; 1710306225@p…	10	Nov	2021	10.3390/life11111277	Life-Basel
472	J. J. Zhen; L. B. Chen; H. Wang; D. D. Li; M. Y. Lai; Y. Ding; Y. Y. Yang; J. J. Li; X. Z. Wen; L. B. Cai; X. S. Zhang	Intrathecal anti-PD-1 treatment in metastatic melanoma patients with leptomeningeal disease (LMD): real-world data and evidence	Journal of Neuro-Oncology	Article	[Zhen, Junjie; Wang, Hui; Lai, Mingyao; Yang, Yanying; Cai, Linbo] Guangdong Sanjiu Brain Hosp, Dept Oncol, Guangzhou 510060, Peoples R China. [Chen, Linbin; Li, Dandan; Ding, Ya; Li, Jingjing; Wen, Xizhi; Zhang, Xiaoshi] Sun Yat Sen Univ, Collaborat Innovat Ctr Canc Med, State Key Lab Oncol South China, Canc Ctr, Guangzhou, Peoples R China. [Chen, Linbin; Li, Dandan; Ding, Ya; Li, Jingjing; Wen,…	1	Dec	2024	10.1007/s11060-024-04843-8	J. Neuro-Oncol.
473	K. L. Zheng; X. Zhu; L. Xu; G. Cao; C. X. Niu; X. L. Yan; D. Xu; W. Liu; Q. Bao; L. J. Wang; K. Wang; B. C. Xing; X. D. Wang	Efficacy and safety of hepatic arterial infusion chemotherapy combined with fruquintinib and tislelizumab for patients with microsatellite stable colorectal cancer liver metastasis following failure of multiple-line therapy	Frontiers in Oncology	Article	[Zheng, Kanglian; Zhu, Xu; Xu, Liang; Cao, Guang; Niu, Chuanxin; Wang, Xiaodong] Peking Univ Canc Hosp & Inst, Dept Intervent Therapy, Key Lab Carcinogenesis & Translat Res, Minist Educ Beijing, Beijing, Peoples R China. [Yan, Xiaoluan; Xu, Da; Liu, Wei; Bao, Quan; Wang, Lijun; Wang, Kun; Xing, Baocai] Peking Univ Canc Hosp & Inst, Dept Hepat Biliary Surg, Key Lab Carcinogenesis & Translat Res, M…	2	Aug	2024	10.3389/fonc.2024.1420956	Front. Oncol.
474	H. Zhong; J. X. Zhou; D. Xu; X. F. Zeng	Rheumatic immune-related adverse events induced by immune checkpoint inhibitors	Asia-Pacific Journal of Clinical Oncology	Review	[Zhong, Hui; Zhou, Jiaxin; Xu, Dong; Zeng, Xiaofeng] Chinese Acad Med Sci & Peking Union Med Coll, Key Lab Rheumatol & Clin Immunol, Peking Union Med Coll Hosp, Dept Rheumatol,Minist Educ, Beijing 100730, Peoples R China. Peking Union Medical College; Peking Union Medical College Hospital Xu, D，Chinese Acad Med Sci & Peking Union Med Coll, Peking Union Med Coll Hosp, Dept Rheumatol, Shuaifuyuan 1…	18	Jun	2021	10.1111/ajco.13346	Asia-Pac. J. Clin. Oncol.
475	C. C. Zhou; Z. P. Wang; Y. P. Sun; L. J. Cao; Z. Y. Ma; R. Wu; Y. Yu; W. X. Yao; J. H. Chang; J. H. Chen; W. Zhuang; J. W. Cui; X. Q. Chen; Y. Lu; H. Shen; J. R. Wang; P. Q. Li; M. M. Qin; D. M. Lu; J. Yang	Sugemalimab versus placebo, in combination with platinum-based chemotherapy, as first-line treatment of metastatic non-small-cell lung cancer (GEMSTONE-302): interim and final analyses of a double-blind, randomised, phase 3 clinical trial	Lancet Oncology	Article	[Zhou, Caicun] Tongji Univ, Shanghai Pulm Hosp, Dept Oncol, Sch Med, Shanghai 200433, Peoples R China. [Wang, Ziping] Peking Univ, Dept Thorac Oncol, Key Lab Carcinogenesis & Translat Res, Minist Educ,Canc Hosp & Inst, Beijing, Peoples R China. [Sun, Yuping] Jinan Cent Hosp, Dept Oncol, Jinan, Peoples R China. [Sun, Yuping] Shandong Canc Hosp & Inst, Phase I Clin Res Ctr, Jinan, Peoples R China. …	158	Feb	2022	10.1016/s1470-2045(21)00650-1	Lancet Oncol.
476	Q. H. Zhou; Z. Q. Qin; P. Y. Yan; Q. J. Wang; J. Qu; Y. Chen	Immune-related adverse events with severe pain and ureteral expansion as the main manifestations: a case report of tislelizumab-induced ureteritis/cystitis and review of the literature	Frontiers in Immunology	Review	[Zhou, Qihao; Qin, Zhiquan; Yan, Peiyuan; Wang, Qunjiang; Qu, Jing; Chen, Yun] Hangzhou Med Coll, Zhejiang Prov Peoples Hosp, Affiliated Peoples Hosp, Dept Med Oncol,Canc Ctr, Hangzhou, Peoples R China. Chen, Y，Hangzhou Med Coll, Zhejiang Prov Peoples Hosp, Affiliated Peoples Hosp, Dept Med Oncol,Canc Ctr, Hangzhou, Peoples R China. hlqm1986@163.com	7	Oct	2023	10.3389/fimmu.2023.1226993	Front. Immunol.
477	C. T. Zhu; Y. Zhao; F. Yu; W. J. Huang; W. J. Wu; J. S. He; Z. Cai; D. H. He	Tumor Flare Reaction in a Classic Hodgkin Lymphoma Patient Treated With Brentuximab Vedotin and Tislelizumab: A Case Report	Frontiers in Immunology	Article	[Zhu, Chunting; Zhao, Yi; Huang, Weijia; Wu, Wenjun; He, Jingsong; Cai, Zhen; He, Donghua] Zhejiang Univ, Affiliated Hosp 1, Coll Med, Bone Marrow Transplantat Ctr, Hangzhou, Peoples R China. [Yu, Fang] Zhejiang Univ, Affiliated Hosp 1, Coll Med, Pathol Dept, Hangzhou, Peoples R China. He, DH，Zhejiang Univ, Affiliated Hosp 1, Coll Med, Bone Marrow Transplantat Ctr, Hangzhou, Peoples R China. hedo…	7	Jan	2022	10.3389/fimmu.2021.756583	Front. Immunol.
478	J. H. Zhu; Q. Wu; Z. W. Yang; C. M. Wu; J. Y. Zhou; S. Li; J. Y. Wu; J. Jiang	Safety profile of nivolumab-relatlimab in cancer patients: a living pharmacovigilance study of clinical trials and postmarketing data (version 1.0)	European Journal of Pharmacology	Article	[Zhu, Jianhong; Wu, Qian; Yang, Ziwen; Wu, Chengmi; Zhou, Jingyi; Li, Sha; Jiang, Jie] Jinan Univ, Coll Pharm, 855 Xingye Ave East, Guangzhou 511443, Peoples R China. [Zhu, Jianhong; Wu, Junyan] Sun Yat sen Univ, Sun Yat Sen Mem Hosp, Dept Pharm, 107 Yanjiang West Rd, Guangzhou 510120, Peoples R China. [Zhu, Jianhong] Sun Yat Sen Univ, Mem Hosp, Shenshan Med Ctr, Shanwei, Guangdong, Peoples R Chi…	0	Oct	2025	10.1016/j.ejphar.2025.177991	Eur. J. Pharmacol.
479	X. Zhu; M. M. McDowell; W. C. Newman; G. E. Mason; S. Greene; M. S. Tamber	Severe cerebral edema following nivolumab treatment for pediatric glioblastoma: case report	Journal of Neurosurgery-Pediatrics	Article	[Zhu, Xiao; McDowell, Michael M.; Newman, William C.; Greene, Stephanie; Tamber, Mandeep S.] Univ Pittsburgh, Childrens Hosp Pittsburgh, Dept Neurol Surg, Pittsburgh, PA 15260 USA. [Mason, Gary E.] Univ Pittsburgh, Childrens Hosp Pittsburgh, Div Pediat Hematol Oncol, Pittsburgh, PA 15260 USA. of Pittsburgh; Pennsylvania Commonwealth System of Higher Education (PCSHE); University of Pittsburgh McD…	42	Feb	2017	10.3171/2016.8.Peds16326	J. Neurosurg.-Pediatr.
480	J. Zillioux; M. DiLizia; B. Schaheen; R. Rustin; T. L. Krupski	Ileal perforation in the setting of atezolizumab immunotherapy for advanced bladder cancer	Canadian Journal of Urology	Article	[Zillioux, Jacqueline; Krupski, Tracey L.] Univ Virginia, Dept Urol, POB 800422, Charlottesville, VA 22908 USA. [DiLizia, Matthew] Univ Arizona, Coll Med, Phoenix, AZ USA. [Schaheen, Basil; Rustin, Rudolph] Univ Virginia, Dept Surg, Charlottesville, VA USA. Zillioux, J，Univ Virginia, Dept Urol, POB 800422, Charlottesville, VA 22908 USA.	2	Oct	2018		Can. J. Urol.
481	M. Zoghbi; K. J. Burk; E. Haroun; M. Saade; M. T. C. Carreras	Immune checkpoint inhibitor-induced diarrhea and colitis: an overview	Supportive Care in Cancer	Review	[Zoghbi, Marianne] Univ Texas MD Anderson Canc Ctr, Dept Leukemia, Houston, TX 77030 USA. [Burk, Kathryn J.; Carreras, Maria Teresa Cruz] Univ Texas MD Anderson Canc Ctr, Dept Emergency Med, Houston, TX USA. [Haroun, Elio; Saade, Maria] St Joseph Univ Beirut, Fac Med, Beirut 1100, Lebanon. Texas System; UTMD Anderson Cancer Center Zoghbi, M，Univ Texas MD Anderson Canc Ctr, Dept Leukemia, Houston,…	6	Oct	2024	10.1007/s00520-024-08889-2	Support. Care Cancer
482	D. F. Zou; X. P. Wang; Y. M. Sun; X. Wang; C. Lu; A. Y. Wang; X. Wang; Y. Yang	Arthralgia adverse events due to immune-checkpoint inhibitors for lung cancer patients: a systematic review and meta-analysis	Frontiers in Oncology	Review	[Zou, Defang; Wang, Aiyun] Nanjing Univ Chinese Med, Sch Pharm, Jiangsu Key Lab Therapeut Mat Chinese Med, Nanjing, Peoples R China. [Zou, Defang; Wang, Aiyun] Nanjing Univ Chinese Med, Jiangsu Joint Int Res Lab Chinese Med & Regenerat, Nanjing, Peoples R China. [Zou, Defang; Wang, Aiyun] Nanjing Univ Chinese Med, Jiangsu Collaborat Innovat Ctr Tradit Chinese Med, Nanjing, Peoples R China. [Wang,…	2	Sep	2023	10.3389/fonc.2023.1258287	Front. Oncol.
483	X. Zou; X. Ding; Z. K. Feng; Y. F. Ouyang; H. F. Li; K. Wen; Z. Q. Wang; Y. P. Liu; Y. L. Liu; W. J. Zhang; Q. Yang; S. Y. Chen; Y. L. Xie; R. Q. Xie; C. Lin; C. M. Gu; P. Y. Huang; R. Sun; Y. J. Hua; R. You; M. Y. Chen	A phase 2 trial of gemcitabine plus toripalimab for cisplatin-ineligible patients with recurrent or metastatic nasopharyngeal carcinoma	Cell Reports Medicine	Article	[Zou, Xiong; Ouyang, Yan-Feng; Li, Hui-Feng; Wen, Kai; Liu, Yong-Long; Yang, Qi; Chen, Si-Yuan; Xie, Yu-Long; Xie, Ruo-Qi; Lin, Chao; Gu, Chen-Mei; Huang, Pei-Yu; Sun, Rui; Hua, Yi-Jun; You, Rui; Chen, Ming-Yuan] Sun Yat Sen Univ, Canc Ctr, Dept Nasopharyngeal Carcinoma, Guangzhou, Peoples R China. [Zou, Xiong; Ouyang, Yan-Feng; Li, Hui-Feng; Liu, Yong-Long; Yang, Qi; Chen, Si-Yuan; Xie, Yu-Long;…	1	Oct	2024	10.1016/j.xcrm.2024.101779	Cell Rep. Med.
484	S. T. Zuo; Z. Y. Wang; X. M. Jiang; Y. W. Zhao; P. Y. Wen; J. Wang; J. J. Li; M. Tanaka; S. Dan; Y. Zhang; Z. Wang	Regulating tumor innervation by nanodrugs potentiates cancer immunochemotherapy and relieve chemotherapy-induced neuropathic pain	Biomaterials	Article	[Zuo, Shuting; Wang, Zhenyu; Jiang, Xiaoman; Zhang, Yan] Second Hosp Jilin Univ, Dept Breast Surg, Changchun 130041, Peoples R China. [Zhao, Yuewu; Wang, Jine; Wang, Zheng] Chinese Acad Sci, Suzhou Inst Nanotech & Nanob, CAS Key Lab Nanobio Interface, Suzhou 215123, Peoples R China. [Wen, Panyue; Li, Junjie; Tanaka, Masaru] Kyushu Univ, Inst Mat Chem & Engn, 744 Motooka,Nishi Ku, Fukuoka 8190395,…	7	Sep	2024	10.1016/j.biomaterials.2024.122603	Biomaterials
