# Supplementary material for: Pain spectrum in immune checkpoint inhibitor-related adverse events: evolution, characteristics and management challenges based on bibliometrics
Source: Support Care Cancer. 2026 Feb 25;34(3):249. doi: 10.1007/s00520-026-10440-4 (PMC12935806; doi:10.1007/s00520-026-10440-4)
Supplement: Supplementary file 2 — (XLSX 25.4 KB) [file 520_2026_10440_MOESM2_ESM.xlsx]

## Sheet: Sheet1
Supplementary Table S2 Ranking of Web of Science Categories for selected 484 articles.
Rank	Web of Science Categories	Record Count	% of 484
1	Oncology	259	53.512
2	Immunology	68	14.05
3	Pharmacology Pharmacy	49	10.124
4	Medicine General Internal	47	9.711
5	Medicine Research Experimental	29	5.992
6	Rheumatology	25	5.165
7	Gastroenterology Hepatology	16	3.306
8	Clinical Neurology	15	3.099
9	Dermatology	14	2.893
10	Health Care Sciences Services	13	2.686
11	Endocrinology Metabolism	11	2.273
12	Respiratory System	11	2.273
13	Urology Nephrology	11	2.273
14	Radiology Nuclear Medicine Medical Imaging	9	1.86
15	Cell Biology	8	1.653
16	Surgery	8	1.653
17	Biochemistry Molecular Biology	7	1.446
18	Cardiac Cardiovascular Systems	7	1.446
19	Health Policy Services	5	1.033
20	Hematology	5	1.033
21	Toxicology	5	1.033
22	Multidisciplinary Sciences	4	0.826
23	Neurosciences	4	0.826
24	Biotechnology Applied Microbiology	3	0.62
25	Emergency Medicine	3	0.62
26	Infectious Diseases	3	0.62
27	Ophthalmology	3	0.62
28	Pathology	3	0.62
29	Rehabilitation	3	0.62
30	Biology	2	0.413
31	Microbiology	2	0.413
32	Nursing	2	0.413
33	Obstetrics Gynecology	2	0.413
34	Otorhinolaryngology	2	0.413
35	Pediatrics	2	0.413
36	Psychiatry	2	0.413
37	Allergy	1	0.207
38	Andrology	1	0.207
39	Engineering Biomedical	1	0.207
40	Geriatrics Gerontology	1	0.207
41	Integrative Complementary Medicine	1	0.207
42	Materials Science Biomaterials	1	0.207
43	Medical Informatics	1	0.207
44	Peripheral Vascular Disease	1	0.207
45	Public Environmental Occupational Health	1	0.207
46	Transplantation	1	0.207
47	Virology	1	0.207
