# Supplementary material for: Pain spectrum in immune checkpoint inhibitor-related adverse events: evolution, characteristics and management challenges based on bibliometrics
Source: Support Care Cancer. 2026 Feb 25;34(3):249. doi: 10.1007/s00520-026-10440-4 (PMC12935806; doi:10.1007/s00520-026-10440-4)
Supplement: Supplementary file 3 — (XLSX 26.7 KB) [file 520_2026_10440_MOESM3_ESM.xlsx]

## Sheet: Sheet1
Supplementary Table S3 Global publication counts and centrality rankings of countries
	Sort By Article Counts					Sort By Centrality
Rank	Country	Articles	Citations	TLS	Centrality	Country	Centrality	Articles
1	USA	184	15175	232	0.35	USA	0.35	184
2	China	123	3568	54	0	United Kingdom	0.21	31
3	Japan	58	2508	67	0.02	Russia	0.13	7
4	France	56	6343	120	0.1	Spain	0.11	29
5	Germany	47	4448	146	0.02	France	0.1	56
6	Italy	38	4493	115	0.03	South Korea	0.08	15
7	United Kingdom	31	3130	115	0.21	Mexico	0.07	2
8	Spain	29	1824	123	0.11	Canada	0.07	26
9	Canada	26	3638	111	0.07	Australia	0.04	21
10	Australia	21	4309	103	0.04	Italy	0.03	38
11	Netherlands	19	3101	71	0.01	Switzerland	0.02	15
12	Belgium	15	1827	56	0.01	Germany	0.02	47
13	South Korea	15	1407	46	0.08	Japan	0.02	58
14	Switzerland	15	1559	38	0.02	South Africa	0.01	2
15	Greece	10	647	29	0.01	Israel	0.01	8
16	Turkey	9	91	11	0	Poland	0.01	5
17	Israel	8	3438	38	0.01	Greece	0.01	10
18	Brazil	7	921	15	0	Belgium	0.01	15
19	Russia	7	876	48	0.13	Netherlands	0.01	19
20	Poland	5	750	32	0.01	China	0	123
21	Denmark	3	127	3	0	Brazil	0	7
22	Ireland	3	905	14	0	Turkey	0	9
23	Lebanon	3	58	2	0	Denmark	0	3
24	Pakistan	3	40	2	0	Ireland	0	3
25	Saudi Arabia	3	18	0	0	Lebanon	0	3
26	Egypt	2	73	3	0	Pakistan	0	3
27	Hungary	2	283	15	0	Saudi Arabia	0	3
28	India	2	7	2	0	Egypt	0	2
29	Mexico	2	71	12	0.07	Hungary	0	2
30	Norway	2	120	10	0	India	0	2
31	South Africa	2	17	5	0.01	Norway	0	2
32	Antigua & Barbuda	1	0	4	0	Antigua & Barbuda	0	1
33	Argentina	1	17	3	0	Argentina	0	1
34	Austria	1	166	7	0.01	Austria	0	1
35	Colombia	1	0	1	0	Colombia	0	1
36	Croatia	1	2	0	0	Croatia	0	1
37	Czech Republic	1	30	11	0	Czech Republic	0	1
38	Finland	1	31	0	0	Finland	0	1
39	Georgia	1	26	3	0	Georgia	0	1
40	Iran	1	1	0	0	Iran	0	1
41	Morocco	1	2	1	0	Morocco	0	1
42	New Zealand	1	14	5	0	New Zealand	0	1
43	Nigeria	1	0	4	0	Nigeria	0	1
44	Portugal	1	3	0	0	Portugal	0	1
45	Qatar	1	2	1	0	Qatar	0	1
46	Scotland	1	0	0	0	Scotland	0	1
47	Singapore	1	55	1	0	Singapore	0	1
48	Sweden	1	112	8	0	Sweden	0	1
49	Wales	1	26	3	0.01	Wales	0	1
